# Supplementary material for: Blobby is a synaptic active zone assembly protein required for memory in Drosophila
Source: Nat Commun. 2025 Jan 2;16:271. doi: 10.1038/s41467-024-55382-9 (PMC11696761; doi:10.1038/s41467-024-55382-9)
Supplement: Supplementary file 4 — Source Data [file 41467_2024_55382_MOESM4_ESM.xlsx]

## Sheet: Figure1
Figure 1B (specifity test WB)								Figure 1C (WB of BRP-IP)
								kDa	Input	Gp-IgG	BRPlast200 IP				kDa	Input	Gp-IgG	BRPlast200 IP
kDa	w1118	blobbyNull
Rectangules correspond to excerpt included in the manuscript
Proteolytic digestion of BRP-IP eluate.

## Sheet: Figure2
Figure 2C Distance Analysis BlobbyGFP - BRPNC82, BlobbyGFP - BlobbyCterm, BlobbyCterm - BRPNC82												Figure 2E (Pearson´s Coefficient)				Figure 2F (Manders Overlap Coefficient tM2)				Figure 2H (Live Imaging)
X0	GluRIID	Nc82	GFP		X0	GluRIID	Nc82	GFP				bouton	w1118	brp-/-		bouton	w1118	brp-/-		normalized Blobby level to maxBlobby
0	0	24991	11111		0	0	0.022226788	0.010303456				1	0.75	0.34		1	0.802	0.492		AZ spot area (µm2)	normalized intensity
0.02	0	64032	0.8433		0.02	0	0.056949529	0.007820092				2	0.65	0.07		2	0.615	0.117		0.05	0.570508	0.722414	0.548948	0.61633	0.595556	0.663423	0.472058	0.731036	0.687968	0.465476	0.622559
0.04	0	111036	0.9318		0.04	0	0.098754496	0.008640771				3	0.65	0.42		3	0.525	0.679		0.1	0.701173	0.738011	0.621228	0.689191	0.627588	0.802124	0.658578	0.86442	0.737624	0.664593	0.612553
0.06	0	192213	11432		0.06	0	0.170952645	0.010601126				4	0.68	0.4		4	0.64	0.48		0.15	0.799253	0.874222	0.686419	0.737916	0.631334	0.804225	0.724245	1.04928	0.857606	0.818375	0.673576
0.08	0	395009	14411		0.08	0	0.351317723	0.013363613				5	-0.06	0.12		5	0.111	0.119		0.2	0.955873	1.06424	0.771293	0.810686	0.772404	0.842427	0.786535	1.01006	0.968031	0.726389	0.68689
0.1	0.0921	762219	38682		0.1	0.000919928	0.677911246	0.035870605				6	0.61	0.68		6	0.411	0.763		0.25	0.964192	1.0096	0.781612	0.93104	0.946532	0.935966	0.832292	1.22116	1.00593	0.817566	0.77615
0.12	0.0744	1078932	206467		0.12	0.000743134	0.959593157	0.191461049				7	0.29	0.29		7	0.246	0.463		0.3	0.869013	0.917678	0.887915	0.85378	0.900752	1.00937	0.836527	1.08565	1.05087	0.727872	0.83937
0.14	0.4377	1122507	73453		0.14	0.004371907	0.9983484	0.68114461				8	0.59	-0.5		8	0.256	0.017		0.35	1.04445	1.09731	0.831499	0.941347	0.80759	0.976684	0.934681	1.25432	0.934562	0.856544	0.718108
0.16	22859	1124364	1078376		0.16	0.0228324	1	1				9	0.15	0.23		9	0.114	0.405		0.4	1	1	1	1	1	1	1	1	1	1	1
0.18	88558	997287	545631		0.18	0.08845495	0.886978772	0.505974725				10	0.64	-0.44		10	0.552	0.029
0.2	273407	658552	181172		0.2	0.273088851	0.585710677	0.168004481				11	0.66	0.58		11	0.696	0.645		normalized BRP level to maxBRP
0.22	681207	33363	78155		0.22	0.680414317	0.29672775	0.072474721				12	0.67	0.13		12	0.633	0.49		AZ spot area (µm2)	normalized intensity
0.24	1001165	106166	54711		0.24	1	0.094423158	0.050734623				13	0.76	0.41		13	0.752	0.543		0.05	0.8151	0.983531	0.76439	0.741583	0.849586	0.817003	0.699656	0.913841	0.84767	0.994984	0.762727
0.26	54332	18424	50681		0.26	0.542687769	0.016386153	0.046997522				14	0.67	-0.11		14	0.656	0.089		0.1	0.767628	0.879112	0.763768	0.756735	0.772747	0.796638	0.733599	0.973997	0.825614	0.94862	0.68324
0.28	147893	0.1439	3537		0.28	0.147720905	0.001279835	0.03279932				15	0.75	0.47		15	0.67	0.822		0.15	0.832418	0.981323	0.76259	0.777064	0.804322	0.805694	0.755773	1.01218	0.831721	0.936573	0.721901
0.3	14455	0	21472		0.3	0.01443818	0	0.019911422				16	0.68	-0.03		16	0.545	0.102		0.2	0.917575	1.06676	0.860014	0.900484	0.83489	0.864183	0.774801	0.996819	0.97266	1.0007	0.732778
0.32	0	0	12119		0.32	0	0	0.011238195				17	0.56	0.21		17	0.259	0.343		0.25	0.94972	1.12399	0.992576	0.89396	1.02375	0.94659	0.78476	1.13464	1.00138	1.11661	0.809913
0.34	0	0	0.5168		0.34	0	0	0.004792392				18	0.53	0.11		18	0.626	0.415		0.3	1.02911	1.03398	0.851306	0.915214	1.0039	0.911872	0.787778	1.03896	0.961603	1.09284	0.838481
0.36	0	0	0.4813		0.36	0	0	0.004463193				19	0.67	-0.24		19	0.504	0.089		0.35	1.03278	1.27739	1.04907	0.917343	1.07321	1.00853	0.838282	1.12189	0.852271	1.08409	0.803642
0.38	0	0	0.1586		0.38	0	0	0.00147073				20	0.6	0.12		20	0.591	0.425		0.4	1	1	1	1	1	1	1	1	1	1	1
0.4	0	0	0.0028		0.4	0	0	0.25965				21	0.7	0.08		21	0.58	0.165
												22	0.71	0.41		22	0.735	0.406
												23	0.52	-0.54		23	0.273	0.01
												24	0.61	-0.39		24	0.412	0.021
												25	0.84	-0.39		25	0.624	0.046
												26	0.83	0.3		26	0.781	0.469
												27	0.26	0.35		27	0.173	0.432
												28	0.6	0.45		28	0.547	0.509
												29	0.63	0.41		29	0.611	0.586
												30	0.67	0.09		30	0.678	0.496
												31	0.68	0.4		31	0.552	0.452

## Sheet: Figure3
Figure 3B NMJ area			Figure 3C #Azs			Figure 3D #Azs/NMJ area (µm2)				Figure 3E BRP not GluRIID appossed				Figure 3G NMJ area			Figure 3H #Azs			Figure 3I #Azs/NMJ area (µm2)			Figure 3J BRP not GluRIID appossed
w1118	blobbyNull		w1118	blobbyNull		w1118	blobbyNull			w1118	blobbyNull			ok6>blobby-ALFA	Blobby-STOP-ALFA		ok6>blobby-ALFA	Blobby-STOP-ALFA		ok6>blobby-ALFA	Blobby-STOP-ALFA		ok6>blobby-ALFA	Blobby-STOP-ALFA
77.5382	89.3879		96.3426	58.5192		1.25418	0.660811			0.52	33.77			128.966	96.3405		112.19	130.785		120.663	105.078		0.29	0.99
104.789	44.9929		123.461	27.1186		1.18925	1.11631			0.5	40.06			77.8996	19.1441		11.7769	83.6777		63.7415	111.302		2.39	0.28
99.2567	30.233		54.2373	27.1186		0.551564	0.608389			0.48	16.95			129.604	71.7372		101.033	133.264		145.931	106.542		1.07	0.8
90.879	48.3065		93.488	44.9599		1.03836	0.905409			0.64	24.82			169.456	85.8941		98.5537	183.471		118.888	112.186		17.4	0.31
82.9912	32.7542		72.7921	17.1276		0.88534	0.939457			1.23	4.01			110.072	71.3393		72.5207	75.6198		105.332	71.185		0.3	0.35
174	59.3278		111.329	25.6913		0.645829	0.527821			0.11	2.49			116.253	62.1698		75	72.5207		125	64.6379		0.03	0.24
154.407	73.7276		160.571	64.2284		1.04969	0.437105			0.37	6.2			77.2427	53.796		86.7769	67.562		167.141	90.6303		4.9	0.09
50.5972	83.2794		47.1008	89.2061		0.939636	0.879336			0.36	8.35			137.608	114.319		76.2397	156.818		69.1022	118.081		8.1	0.6
104.148	56.4825		149.866	75.6467		1.45248	1.08122			0.09	7.83			71.145	83.4513		67.562	65.7025		83.8876	95.6898		0.05	0.91
62.4613	94.8482		61.3738	122.748		0.991812	1.35187			0.79	2.83			51.8991	78.1402		70.6612	83.0579		93.6989			0.86	0.25
128.063	76.5225		151.293	42.1053		1.19249	0.555399			0.87	8.41			94.9988	77.2519		74.3802	78.719		99.7645	90.5922		1.27	0.18
119.275	111.899		149.153	112.043		1.26223	1.01069			0.44	0			67.3791	73.4768		91.1157	58.8843		82.461	121.055		1.86	0.28
72.1428	121.054		59.2328	123.461		0.828757	1.02946			0.68	14.94			70.0162	132.158		59.5041	94.2149		128.491	87.1424		1.68	1.4
110.89	79.2166		114.897	91.347		1.04586	1.16395			0.62	10.81			97.5434	45.2279		42.7686	96.6942		116.633	100.081		6.49	1.6
81.7234	124.166		72.0785	122.034		0.89026	0.992052			0.32	43.6			83.7196	27.2681			119.008		136.323	119.674		5.53	0.57
86.8379	67.0716		82.7832	87.0651		0.962256	1.31028			1.93	20.19			116.197						162.517	106.123
										0.36	20.96
										0.54	19.89
										0.97	23.46
										0.99	10.29
										0.64	15.45
										0.65	5.13
										0.37	9.15
										0.53	0.03
										0.93	11.15
										1.68	0.44
										0.96	1.4
										0.95	11.45
										0.71	3.66
										1.39	1.44
										0.54	6.2
										0.29	11.12
											0.1
											5.72
											1.18
											7.76
											7.46
											5.79

## Sheet: Supplementary3
Supplementary 3A AZ mean intensity				Supplementary 3B BRP integrated density
w1118	blobbyNull			w1118	blobbyNull
w1118	blobbyNull			89.4136	73.1855
131.503	61.6775			103.017	92.0387
114.846	66.4048			111.131	122.188
120.407	57.0614			75.9697	19.8078
97.0489	60.593			59.7416	17.3418
103.222	58.2572			82.7314	25.4558
96.5762	89.8745			70.1626	16.6258
101.804	59.0636			73.1059	20.7624
99.3848	78.9183			52.7413	20.6829
98.6061	87.4552			55.5255	19.251
137.398	49.5811			45.9796	23.4671
87.6499	52.4453			184.555	21.0806
70.2145	55.9491			66.2647	55.2869
82.1996	53.0571			110.017	89.0954
77.7225	57.7844			99.039	47.4115
75.5535	57.2283			128.87	31.7402
66.8497	54.67			106.198	127.677
65.8208	54.2806			141.359	115.744
64.4305	55.671			77.6402	117.972
104.056	75.1364			99.5959	81.22
72.161	93.9623			134.598	73.0264
99.9687	75.1364			121.154	113.199
88.7066	56.839			124.654	60.9349
116.431	101.832			115.824	59.3439
94.7131	100.275			170.713	116.222
130.696	96.4649				115.824
91.0424	81.9493				134.916
101.443	81.1429				100.63
124.745	95.1858				49.6388
121.742	68.4904
121.909	67.1556
99.9131	99.6906
141.235	99.3848
	96.4928
	71.577

## Sheet: Figure4
Figure 4B (Perimeter)			Figure 4F 1st k neighbour (nm)
w1118	blobbyNull		Genotype	Group Genotype	animal No.	Cac center spot No.	1st (nm)
1.52746	1.43808		CacGFP	1	1	R1	244.131
1.54902	1.62984		CacGFP	1	1	R2	200
1.47383	1.63786		CacGFP	1	1	R3	89.4427
1.33756	1.74085		CacGFP	1	1	R4	244.131
1.44057	1.7895		CacGFP	1	1	R5	297.321
1.4293	1.50935		CacGFP	1	1	R6	128.062
1.43565	1.52842		CacGFP	1	1	R7	145.602
1.51673	1.62926		CacGFP	1	1	R8	503.587
1.54667	1.57914		CacGFP	1	1	R9	263.059
1.30476	1.65712		CacGFP	1	1	R10	256.125
1.39364	1.70713		CacGFP	1	1	R11	121.655
1.54286	1.5679		CacGFP	1	1	R12	310.483
1.44186	1.29573		CacGFP	1	1	R13	386.264
1.48144	1.63035		CacGFP	1	1	R14	407.922
1.61468	1.6322		CacGFP	1	1	R15	116.619
1.43918	1.52283		CacGFP	1	2	R1	332.866
1.4045	1.38648		CacGFP	1	2	R2	141.421
1.41014	1.65464		CacGFP	1	2	R3	184.391
1.27994	1.53043		CacGFP	1	2	R4	145.602
1.46639	1.79875		CacGFP	1	2	R5	427.551
1.57178	1.64282		CacGFP	1	2	R6	200
1.46372	1.50847		CacGFP	1	2	R7	178.885
1.43736	1.5844		CacGFP	1	2	R8	440.454
1.38366	1.65836		CacGFP	1	2	R9	116.619
1.53418	1.39356		CacGFP	1	2	R10	196.977
1.40508	1.59054		CacGFP	1	2	R11	196.977
1.39558	1.58086		CacGFP	1	2	R12	412.311
1.36156	1.60995		CacGFP	1	2	R13	353.836
1.38594	1.82		CacGFP	1	3	R1	128.062
1.45167	1.74778		CacGFP	1	3	R2	400.5
1.50416	1.63304		CacGFP	1	3	R3	216.333
1.32437	1.63918		CacGFP	1	3	R4	329.849
1.50951	1.76306		CacGFP	1	3	R5	188.68
1.40386	1.69303		CacGFP	1	3	R6	335.261
1.40296	1.59508		CacGFP	1	3	R7	250.599
1.56093	1.58239		CacGFP	1	3	R8	100
1.36076	1.67892		CacGFP	1	3	R9	300
	1.61711		CacGFP	1	3	R10	189.737
	1.41666		CacGFP	1	3	R11	184.391
	1.45981		CacGFP	1	3	R12	503.587
	1.56808		CacGFP	1	3	R13	216.333
	1.63912		CacGFP	1	3	R14	212.603
			CacGFP	1	3	R15	260
			CacGFP;BlobbyNull	2	1	R1	302.655
			CacGFP;BlobbyNull	2	1	R2	164.924
			CacGFP;BlobbyNull	2	1	R3	156.205
			CacGFP;BlobbyNull	2	1	R4	169.706
			CacGFP;BlobbyNull	2	1	R5	240
			CacGFP;BlobbyNull	2	1	R6	134.164
			CacGFP;BlobbyNull	2	1	R7	243.31
			CacGFP;BlobbyNull	2	2	R1	269.072
			CacGFP;BlobbyNull	2	2	R2	412.311
			CacGFP;BlobbyNull	2	2	R3	121.655
			CacGFP;BlobbyNull	2	2	R4	164.924
			CacGFP;BlobbyNull	2	2	R5	241.661
			CacGFP;BlobbyNull	2	2	R6	254.558
			CacGFP;BlobbyNull	2	2	R7	331.059
			CacGFP;BlobbyNull	2	2	R8	252.982
			CacGFP;BlobbyNull	2	2	R9	223.607
			CacGFP;BlobbyNull	2	2	R10	220.907
			CacGFP;BlobbyNull	2	2	R11	152.315
			CacGFP;BlobbyNull	2	2	R12	184.391
			CacGFP;BlobbyNull	2	2	R13	212.603
			CacGFP;BlobbyNull	2	2	R14	272.029
			CacGFP;BlobbyNull	2	3	R1	188.68
			CacGFP;BlobbyNull	2	3	R2	181.108
			CacGFP;BlobbyNull	2	3	R3	205.913
			CacGFP;BlobbyNull	2	3	R4	144.222
			CacGFP;BlobbyNull	2	3	R5	196.977
			CacGFP;BlobbyNull	2	3	R6	145.602
			CacGFP;BlobbyNull	2	3	R7	240.832
			CacGFP;BlobbyNull	2	3	R8	215.407
			CacGFP;BlobbyNull	2	3	R9	184.391

## Sheet: Supplementary4
Supplementary 4B CacGFP mean intensity
Genotype	animal	Normalized Cac mean intensity	Group
CacGFP	1	104.015	1
CacGFP	1	104.627	1
CacGFP	1	98.5895	1
CacGFP	1	89.9391	1
CacGFP	1	104.664	1
CacGFP	1	107.444	1
CacGFP	1	109.607	1
CacGFP	1	101.812	1
CacGFP	1	101.019	1
CacGFP	1	100.403	1
CacGFP	1	96.0881	1
CacGFP	1	108.604	1
CacGFP	1	99.0667	1
CacGFP	1	93.0714	1
CacGFP	1	99.7072	1
CacGFP	1	102.824	1
CacGFP	1	94.4889	1
CacGFP	2	101.909	1
CacGFP	2	108.777	1
CacGFP	2	93.7239	1
CacGFP	2	103.053	1
CacGFP	2	94.6064	1
CacGFP	2	96.2187	1
CacGFP	2	99.9495	1
CacGFP	2	95.9297	1
CacGFP	2	96.4092	1
CacGFP	2	102.85	1
CacGFP	2	104.586	1
CacGFP	2	88.9933	1
CacGFP	2	97.1349	1
CacGFP	3	93.3194	1
CacGFP	3	100.128	1
CacGFP	3	91.2151	1
CacGFP	3	104.269	1
CacGFP	3	107.223	1
CacGFP	3	95.5903	1
CacGFP	3	105.798	1
CacGFP	3	97.1077	1
CacGFP	3	102.287	1
CacGFP	3	97.1788	1
CacGFP	3	102.937	1
CacGFP	3	102.703	1
CacGFP	3	98.9525	1
CacGFP	3	95.0608	1
CacGFP	3	106.118	1
blobbyNull	1	96.1616	2
blobbyNull	1	88.9889	2
blobbyNull	1	100.484	2
blobbyNull	1	94.2092	2
blobbyNull	1	90.5636	2
blobbyNull	1	99.6848	2
blobbyNull	1	91.8158	2
blobbyNull	2	95.4384	2
blobbyNull	2	94.3556	2
blobbyNull	2	94.8764	2
blobbyNull	2	90.6712	2
blobbyNull	2	95.6672	2
blobbyNull	2	105.846	2
blobbyNull	2	94.9641	2
blobbyNull	2	95.6615	2
blobbyNull	2	90.3975	2
blobbyNull	2	102.396	2
blobbyNull	2	94.3133	2
blobbyNull	2	102.701	2
blobbyNull	2	96.079	2
blobbyNull	2	101.126	2
blobbyNull	3	102.482	2
blobbyNull	3	89.756	2
blobbyNull	3	104.234	2
blobbyNull	3	94.5723	2
blobbyNull	3	99.9423	2
blobbyNull	3	98.2982	2
blobbyNull	3	106.294	2
blobbyNull	3	100.695	2
blobbyNull	3	96.4919	2

## Sheet: Figure5
Figure 5B			Figure 5D			Figure 5E			Figure 5F			Figure 5G
#T-Bars/#AZs			#SVs in 0-5 nm distance			#SVs in 0-5 nm distance to PM			Distance of SV to PM (µm)			Distance of vesicles >40nm to PM (µm)
w1118	blobbyNull		w1118	blobbyNull		w1118	blobbyNull		w1118	blobbyNull		w1118	blobbyNull
0.25	0		0.555556	0.209205		0.74	0.41		0.0131	0.011		0.0816	0.036
0.5	0		0.59	0.68		0.59	0.68		0.0136	0.012		0.0732	0.148
0.333333	0		0.704225	0.278164		1.76	1.11		0.0157	0.013		0.2072	0.116
1	0		0.27	0.346021		0.27	2.07		0.016	0.013		0.0819	0.078
0.5	0		0.66	1.69811		0.66	0.85		0.0167	0.015		0.1748	0.142
0	0		0.327869	0.52		0.49	1.47929		0.0167	0.015		0.2717	0.221
0	0		0.19	1.18343		0.19	1.39535		0.0167	0.016		0.1778	0.174
0	0		0.75188	1.16279		1.12	0.55788		0.017	0.016		0.3306	0.194
0	0		0.52	1.18343		0.52	1.28411		0.0173	0.017		0.0619	0.339
1	0		1.00806	0.41841		1.2	0.564972		0.0178	0.017		0.2287	0.135
0	0		1.1236	1.1236		1.28	0.10101		0.0188	0.017		0.2617	0.133
1	0		0.947867	0.1		1.42	0.336134		0.0188	0.018		0.4344	0.065
0	0		0.608828	0.56		0.76	0.592885		0.0188	0.018		0.147	0.23
0	0.2		0.481928	0.336		1.44	0.601202		0.0189	0.018		0.0272	0.184
0	0			0.395257			0.707965		0.019	0.018		0.0439	0.209
0.333333	0			0.200401			0.265252		0.0199	0.018		0.0858	0.348
0	0.5			0.176991			0.485437		0.0199	0.018		0.2506	0.166
0	0			0.132979			0.797872		0.0199	0.019		0.2291	0.317
0	0			0.613497			0.817996		0.0199	0.019		0.1664	0.302
0	0			0					0.02	0.02		0.2804	0.212
0	0			0					0.02	0.02		0.0837	0.309
0.2	0.5								0.02	0.02		0.18	0.371
0	0								0.0204	0.021		0.1297	0.248
1	0								0.0204	0.022		0.1433	0.151
0.5	0								0.0204	0.022		0.1977	0.115
0	0								0.0209	0.022		0.2333	0.214
0	0.5								0.021	0.022		0.1177	0.243
0	0								0.021	0.023		0.2762	0.333
0.5	0								0.0214	0.023		0.1496	0.407
0.666667	0								0.022	0.023		0.1977	0.172
0.5	0								0.022	0.023			0.304
0	0								0.0225	0.024			0.412
0	0								0.023	0.024			0.066
0									0.023	0.024			0.323
0									0.0246	0.025			0.355
0.5									0.0246	0.025
0									0.0251	0.025
0.333333									0.0251	0.025
									0.0251	0.026
									0.0262	0.026
									0.0262	0.027
									0.0277	0.028
									0.028	0.029
									0.0293	0.029
									0.0293	0.03
									0.0298	0.03
									0.0314	0.03
									0.0345	0.032
									0.0345	0.035
									0.0351	0.045
									0.0356	0.045
									0.0361	0.046
									0.037	0.047
									0.037	0.047
									0.0377	0.049
									0.0387	0.049
									0.0398	0.05
									0.0409	0.05
									0.0409	0.051
									0.0419	0.051
									0.0419	0.052
									0.0434	0.052
									0.0439	0.053
									0.0445	0.054
									0.0449	0.054
									0.0487	0.055
									0.0487	0.056
									0.0489	0.057
									0.0502	0.058
									0.0519	0.058
									0.0534	0.058
									0.0549	0.059
									0.0549	0.061
									0.0559	0.061
									0.0575	0.061
									0.0575	0.061
									0.0575	0.061
									0.0581	0.061
									0.0586	0.063
									0.0589	0.063
									0.0596	0.063
									0.0596	0.064
									0.0602	0.064
									0.0602	0.065
									0.0607	0.065
									0.0609	0.065
									0.0609	0.066
									0.0612	0.066
									0.0612	0.067
									0.0628	0.067
									0.0633	0.067
									0.0638	0.068
									0.0638	0.068
									0.0639	0.069
									0.0649	0.07
									0.0649	0.07
									0.0654	0.071
									0.0659	0.072
									0.0669	0.074
									0.067	0.074
									0.0675	0.075
									0.0679	0.076
									0.068	0.077
									0.0691	0.077
									0.0691	0.077
									0.0701	0.077
									0.0709	0.077
									0.0717	0.078
									0.0722	0.08
									0.0732	0.08
									0.0732	0.08
									0.0738	0.08
									0.0743	0.081
									0.0749	0.081
									0.0769	0.082
									0.0774	0.082
									0.0779	0.083
									0.0789	0.083
									0.0795	0.084
									0.0795	0.085
									0.0795	0.085
									0.0799	0.085
									0.08	0.086
									0.0806	0.087
									0.0806	0.089
									0.0806	0.09
									0.0811	0.09
									0.0816	0.09
									0.0816	0.091
									0.0821	0.091
									0.0842	0.091
									0.0842	0.091
									0.0847	0.093
									0.0849	0.093
									0.0859	0.094
									0.0859	0.094
									0.0868	0.094
									0.0879	0.094
									0.0879	0.095
									0.0899	0.096
									0.09	0.098
									0.0905	0.098
									0.0909	0.098
									0.0909	0.099
									0.0921	0.099
									0.0921	0.1
									0.0931	0.1
									0.0931	0.101
									0.0936	0.101
									0.0936	0.101
									0.0942	0.102
									0.0942	0.103
									0.0947	0.103
									0.0952	0.103
									0.0957	0.105
									0.0959	0.105
									0.0959	0.106
									0.0959	0.106
									0.0963	0.106
									0.0968	0.108
									0.0969	0.108
									0.0973	0.109
									0.0973	0.109
									0.0973	0.111
									0.0984	0.111
									0.0989	0.112
									0.0989	0.112
									0.0989	0.114
									0.1004	0.114
									0.1004	0.114
									0.1015	0.114
									0.102	0.114
									0.102	0.115
									0.1025	0.115
									0.1025	0.115
									0.1031	0.115
									0.1031	0.117
									0.1036	0.117
									0.1041	0.118
									0.1041	0.118
									0.1052	0.118
									0.1067	0.118
									0.1069	0.118
									0.1072	0.119
									0.1078	0.119
									0.1079	0.119
									0.1089	0.121
									0.1099	0.122
									0.1099	0.122
									0.1099	0.122
									0.1109	0.123
									0.1119	0.123
									0.1119	0.124
									0.112	0.124
									0.113	0.124
									0.113	0.124
									0.1135	0.125
									0.1135	0.125
									0.1139	0.127
									0.1151	0.128
									0.1156	0.129
									0.1156	0.129
									0.1159	0.132
									0.1167	0.132
									0.1169	0.133
									0.1169	0.133
									0.1172	0.133
									0.1172	0.133
									0.1178	0.133
									0.1182	0.135
									0.1182	0.135
									0.1188	0.137
									0.1193	0.137
									0.1193	0.138
									0.1193	0.138
									0.1193	0.138
									0.1198	0.139
									0.1203	0.139
									0.1203	0.139
									0.1208	0.141
									0.1214	0.142
									0.1214	0.143
									0.1218	0.143
									0.1224	0.143
									0.1224	0.144
									0.1229	0.145
									0.1238	0.148
									0.1248	0.148
									0.1248	0.149
									0.1256	0.15
									0.1256	0.15
									0.1258	0.151
									0.1271	0.152
									0.1276	0.153
									0.1282	0.154
									0.1282	0.154
									0.1287	0.155
									0.1287	0.155
									0.1292	0.155
									0.1292	0.155
									0.1297	0.155
									0.1298	0.156
									0.1298	0.157
									0.1298	0.157
									0.1308	0.157
									0.1308	0.158
									0.1313	0.159
									0.1313	0.159
									0.1313	0.16
									0.1318	0.161
									0.1318	0.161
									0.1324	0.162
									0.1328	0.163
									0.1329	0.163
									0.1329	0.163
									0.1338	0.164
									0.1338	0.164
									0.1344	0.164
									0.135	0.164
									0.1358	0.165
									0.136	0.165
									0.1365	0.165
									0.1368	0.166
									0.1376	0.166
									0.1376	0.167
									0.1376	0.167
									0.1378	0.167
									0.1381	0.169
									0.1386	0.17
									0.1388	0.171
									0.1407	0.172
									0.1407	0.173
									0.1408	0.175
									0.1408	0.175
									0.1408	0.177
									0.1412	0.178
									0.1412	0.178
									0.1412	0.178
									0.1423	0.18
									0.1428	0.181
									0.1439	0.182
									0.1449	0.183
									0.1449	0.183
									0.1454	0.183
									0.146	0.183
									0.146	0.184
									0.1465	0.185
									0.1468	0.186
									0.147	0.186
									0.1475	0.189
									0.1478	0.189
									0.1486	0.189
									0.1486	0.189
									0.1491	0.19
									0.1491	0.19
									0.1496	0.19
									0.1498	0.192
									0.1507	0.193
									0.1507	0.194
									0.1508	0.194
									0.1517	0.195
									0.1518	0.195
									0.1528	0.196
									0.1528	0.196
									0.1528	0.196
									0.1528	0.198
									0.1538	0.2
									0.1548	0.201
									0.1548	0.201
									0.1558	0.201
									0.1559	0.202
									0.1564	0.203
									0.1564	0.204
									0.1568	0.204
									0.1569	0.204
									0.1575	0.204
									0.158	0.206
									0.158	0.206
									0.1588	0.207
									0.159	0.21
									0.1598	0.211
									0.1606	0.212
									0.1606	0.213
									0.1618	0.213
									0.1618	0.216
									0.1622	0.217
									0.1627	0.217
									0.1628	0.219
									0.1637	0.22
									0.1638	0.224
									0.1643	0.224
									0.1648	0.225
									0.1658	0.226
									0.1664	0.226
									0.1674	0.227
									0.1674	0.227
									0.1678	0.228
									0.1678	0.229
									0.1678	0.229
									0.1685	0.23
									0.1695	0.233
									0.1695	0.233
									0.1698	0.233
									0.1698	0.233
									0.17	0.234
									0.1705	0.237
									0.1708	0.238
									0.1711	0.239
									0.1718	0.239
									0.1718	0.239
									0.1721	0.241
									0.1721	0.241
									0.1721	0.241
									0.1726	0.242
									0.1728	0.243
									0.1732	0.245
									0.1732	0.246
									0.1737	0.246
									0.1742	0.247
									0.1742	0.247
									0.1747	0.248
									0.1753	0.248
									0.1758	0.249
									0.1763	0.251
									0.1763	0.252
									0.1768	0.254
									0.1768	0.254
									0.1768	0.255
									0.1768	0.256
									0.1778	0.257
									0.1784	0.257
									0.1784	0.258
									0.1798	0.259
									0.1798	0.26
									0.1798	0.261
									0.1805	0.262
									0.1808	0.265
									0.181	0.265
									0.1818	0.266
									0.1821	0.266
									0.1826	0.268
									0.1831	0.268
									0.1836	0.269
									0.1841	0.269
									0.1852	0.272
									0.1852	0.273
									0.1858	0.273
									0.1862	0.274
									0.1868	0.274
									0.1868	0.277
									0.1868	0.278
									0.1878	0.278
									0.1909	0.279
									0.1909	0.28
									0.1915	0.281
									0.1915	0.281
									0.1918	0.282
									0.192	0.282
									0.1925	0.282
									0.1941	0.283
									0.1946	0.285
									0.1946	0.285
									0.1946	0.286
									0.1948	0.287
									0.1951	0.288
									0.1962	0.289
									0.1967	0.291
									0.1967	0.291
									0.1987	0.292
									0.1997	0.292
									0.1998	0.294
									0.1998	0.296
									0.2004	0.296
									0.2007	0.297
									0.2009	0.298
									0.2017	0.299
									0.2017	0.3
									0.2025	0.301
									0.2047	0.304
									0.2047	0.304
									0.2051	0.306
									0.2051	0.306
									0.2051	0.306
									0.2057	0.306
									0.2057	0.307
									0.2057	0.307
									0.2057	0.308
									0.2061	0.309
									0.2067	0.309
									0.2077	0.31
									0.2087	0.311
									0.2087	0.313
									0.2087	0.314
									0.2093	0.317
									0.2098	0.317
									0.2098	0.319
									0.2098	0.319
									0.2098	0.32
									0.2098	0.321
									0.2103	0.321
									0.2107	0.322
									0.2117	0.324
									0.2117	0.324
									0.2119	0.325
									0.2119	0.33
									0.2124	0.33
									0.2127	0.332
									0.2147	0.334
									0.215	0.336
									0.2157	0.336
									0.2157	0.342
									0.2166	0.343
									0.2166	0.344
									0.2167	0.345
									0.2176	0.345
									0.2176	0.345
									0.2181	0.345
									0.2181	0.346
									0.2187	0.348
									0.2192	0.35
									0.2197	0.35
									0.2197	0.357
									0.2197	0.357
									0.2207	0.358
									0.2213	0.359
									0.2217	0.361
									0.2218	0.361
									0.2239	0.361
									0.2244	0.361
									0.2247	0.362
									0.226	0.363
									0.226	0.363
									0.226	0.365
									0.2277	0.366
									0.2281	0.367
									0.2286	0.369
									0.2287	0.374
									0.2287	0.374
									0.2307	0.375
									0.2307	0.375
									0.2312	0.377
									0.2312	0.38
									0.2312	0.38
									0.2312	0.383
									0.2317	0.387
									0.2323	0.391
									0.2327	0.392
									0.2333	0.396
									0.2337	0.397
									0.2354	0.397
									0.2354	0.399
									0.2357	0.4
									0.2365	0.4
									0.2365	0.404
									0.2365	0.406
									0.2367	0.416
									0.2377	0.418
									0.2377
									0.2377
									0.2386
									0.2387
									0.2412
									0.2427
									0.2427
									0.2427
									0.2433
									0.2443
									0.2459
									0.2464
									0.2477
									0.2485
									0.2485
									0.2487
									0.2507
									0.2507
									0.2511
									0.2517
									0.2532
									0.2537
									0.2558
									0.2558
									0.2574
									0.2584
									0.2587
									0.2595
									0.2605
									0.2616
									0.2621
									0.2627
									0.2637
									0.2637
									0.2657
									0.2658
									0.2668
									0.2677
									0.2677
									0.2687
									0.2689
									0.2689
									0.2689
									0.2707
									0.271
									0.2717
									0.272
									0.2731
									0.2741
									0.2746
									0.2746
									0.2746
									0.2756
									0.2756
									0.2756
									0.2766
									0.2773
									0.2778
									0.2778
									0.2783
									0.2786
									0.2786
									0.2786
									0.2794
									0.2796
									0.2804
									0.2809
									0.2816
									0.2816
									0.2826
									0.2841
									0.2862
									0.2866
									0.2866
									0.2867
									0.2876
									0.2877
									0.2877
									0.2888
									0.2916
									0.2916
									0.2926
									0.2926
									0.2926
									0.293
									0.2935
									0.2935
									0.2987
									0.3016
									0.3016
									0.3019
									0.3019
									0.3029
									0.3036
									0.3055
									0.3087
									0.3087
									0.3102
									0.3116
									0.3118
									0.3126
									0.3126
									0.3134
									0.3136
									0.3146
									0.3155
									0.316
									0.316
									0.3176
									0.3181
									0.3181
									0.3191
									0.3216
									0.3216
									0.3223
									0.3226
									0.3226
									0.3256
									0.3259
									0.3276
									0.3285
									0.3286
									0.3296
									0.3296
									0.3301
									0.3306
									0.3316
									0.3316
									0.3326
									0.3326
									0.3396
									0.3416
									0.3432
									0.3453
									0.3474
									0.3474
									0.3476
									0.3479
									0.3484
									0.3484
									0.3506
									0.3515
									0.3515
									0.3531
									0.3536
									0.3536
									0.3542
									0.3545
									0.3552
									0.3563
									0.3565
									0.3568
									0.3575
									0.3575
									0.3584
									0.3585
									0.3595
									0.3605
									0.361
									0.3615
									0.3615
									0.3625
									0.3641
									0.3646
									0.3665
									0.3699
									0.372
									0.3745
									0.3777
									0.3795
									0.3805
									0.3835
									0.3856
									0.3871
									0.3876
									0.3905
									0.3915
									0.3929
									0.3934
									0.3939
									0.3945
									0.3965
									0.3971
									0.3975
									0.3976
									0.3976
									0.4015
									0.4028
									0.4044
									0.4055
									0.4055
									0.407
									0.408
									0.4101
									0.4135
									0.4148
									0.4165
									0.4165
									0.4206
									0.4255
									0.4295
									0.4311
									0.4314
									0.4452
									0.4499

## Sheet: Supplementary5
Supplementary 5A			Supplementary 5B
Histogram of Distance of SV to PM (µm)			Histogram of Distance of vesicles >40nm to PM (µm)
w1118	blobbyNull		w1118	blobbyNull
0.0131	0.011		0.0816	0.036
0.0136	0.012		0.0732	0.148
0.0157	0.013		0.2072	0.116
0.016	0.013		0.0819	0.078
0.0167	0.015		0.1748	0.142
0.0167	0.015		0.2717	0.221
0.0167	0.016		0.1778	0.174
0.017	0.016		0.3306	0.194
0.0173	0.017		0.0619	0.339
0.0178	0.017		0.2287	0.135
0.0188	0.017		0.2617	0.133
0.0188	0.018		0.4344	0.065
0.0188	0.018		0.147	0.23
0.0189	0.018		0.0272	0.184
0.019	0.018		0.0439	0.209
0.0199	0.018		0.0858	0.348
0.0199	0.018		0.2506	0.166
0.0199	0.019		0.2291	0.317
0.0199	0.019		0.1664	0.302
0.02	0.02		0.2804	0.212
0.02	0.02		0.0837	0.309
0.02	0.02		0.18	0.371
0.0204	0.021		0.1297	0.248
0.0204	0.022		0.1433	0.151
0.0204	0.022		0.1977	0.115
0.0209	0.022		0.2333	0.214
0.021	0.022		0.1177	0.243
0.021	0.023		0.2762	0.333
0.0214	0.023		0.1496	0.407
0.022	0.023		0.1977	0.172
0.022	0.023			0.304
0.0225	0.024			0.412
0.023	0.024			0.066
0.023	0.024			0.323
0.0246	0.025			0.355
0.0246	0.025
0.0251	0.025
0.0251	0.025
0.0251	0.026
0.0262	0.026
0.0262	0.027
0.0277	0.028
0.028	0.029
0.0293	0.029
0.0293	0.03
0.0298	0.03
0.0314	0.03
0.0345	0.032
0.0345	0.035
0.0351	0.045
0.0356	0.045
0.0361	0.046
0.037	0.047
0.037	0.047
0.0377	0.049
0.0387	0.049
0.0398	0.05
0.0409	0.05
0.0409	0.051
0.0419	0.051
0.0419	0.052
0.0434	0.052
0.0439	0.053
0.0445	0.054
0.0449	0.054
0.0487	0.055
0.0487	0.056
0.0489	0.057
0.0502	0.058
0.0519	0.058
0.0534	0.058
0.0549	0.059
0.0549	0.061
0.0559	0.061
0.0575	0.061
0.0575	0.061
0.0575	0.061
0.0581	0.061
0.0586	0.063
0.0589	0.063
0.0596	0.063
0.0596	0.064
0.0602	0.064
0.0602	0.065
0.0607	0.065
0.0609	0.065
0.0609	0.066
0.0612	0.066
0.0612	0.067
0.0628	0.067
0.0633	0.067
0.0638	0.068
0.0638	0.068
0.0639	0.069
0.0649	0.07
0.0649	0.07
0.0654	0.071
0.0659	0.072
0.0669	0.074
0.067	0.074
0.0675	0.075
0.0679	0.076
0.068	0.077
0.0691	0.077
0.0691	0.077
0.0701	0.077
0.0709	0.077
0.0717	0.078
0.0722	0.08
0.0732	0.08
0.0732	0.08
0.0738	0.08
0.0743	0.081
0.0749	0.081
0.0769	0.082
0.0774	0.082
0.0779	0.083
0.0789	0.083
0.0795	0.084
0.0795	0.085
0.0795	0.085
0.0799	0.085
0.08	0.086
0.0806	0.087
0.0806	0.089
0.0806	0.09
0.0811	0.09
0.0816	0.09
0.0816	0.091
0.0821	0.091
0.0842	0.091
0.0842	0.091
0.0847	0.093
0.0849	0.093
0.0859	0.094
0.0859	0.094
0.0868	0.094
0.0879	0.094
0.0879	0.095
0.0899	0.096
0.09	0.098
0.0905	0.098
0.0909	0.098
0.0909	0.099
0.0921	0.099
0.0921	0.1
0.0931	0.1
0.0931	0.101
0.0936	0.101
0.0936	0.101
0.0942	0.102
0.0942	0.103
0.0947	0.103
0.0952	0.103
0.0957	0.105
0.0959	0.105
0.0959	0.106
0.0959	0.106
0.0963	0.106
0.0968	0.108
0.0969	0.108
0.0973	0.109
0.0973	0.109
0.0973	0.111
0.0984	0.111
0.0989	0.112
0.0989	0.112
0.0989	0.114
0.1004	0.114
0.1004	0.114
0.1015	0.114
0.102	0.114
0.102	0.115
0.1025	0.115
0.1025	0.115
0.1031	0.115
0.1031	0.117
0.1036	0.117
0.1041	0.118
0.1041	0.118
0.1052	0.118
0.1067	0.118
0.1069	0.118
0.1072	0.119
0.1078	0.119
0.1079	0.119
0.1089	0.121
0.1099	0.122
0.1099	0.122
0.1099	0.122
0.1109	0.123
0.1119	0.123
0.1119	0.124
0.112	0.124
0.113	0.124
0.113	0.124
0.1135	0.125
0.1135	0.125
0.1139	0.127
0.1151	0.128
0.1156	0.129
0.1156	0.129
0.1159	0.132
0.1167	0.132
0.1169	0.133
0.1169	0.133
0.1172	0.133
0.1172	0.133
0.1178	0.133
0.1182	0.135
0.1182	0.135
0.1188	0.137
0.1193	0.137
0.1193	0.138
0.1193	0.138
0.1193	0.138
0.1198	0.139
0.1203	0.139
0.1203	0.139
0.1208	0.141
0.1214	0.142
0.1214	0.143
0.1218	0.143
0.1224	0.143
0.1224	0.144
0.1229	0.145
0.1238	0.148
0.1248	0.148
0.1248	0.149
0.1256	0.15
0.1256	0.15
0.1258	0.151
0.1271	0.152
0.1276	0.153
0.1282	0.154
0.1282	0.154
0.1287	0.155
0.1287	0.155
0.1292	0.155
0.1292	0.155
0.1297	0.155
0.1298	0.156
0.1298	0.157
0.1298	0.157
0.1308	0.157
0.1308	0.158
0.1313	0.159
0.1313	0.159
0.1313	0.16
0.1318	0.161
0.1318	0.161
0.1324	0.162
0.1328	0.163
0.1329	0.163
0.1329	0.163
0.1338	0.164
0.1338	0.164
0.1344	0.164
0.135	0.164
0.1358	0.165
0.136	0.165
0.1365	0.165
0.1368	0.166
0.1376	0.166
0.1376	0.167
0.1376	0.167
0.1378	0.167
0.1381	0.169
0.1386	0.17
0.1388	0.171
0.1407	0.172
0.1407	0.173
0.1408	0.175
0.1408	0.175
0.1408	0.177
0.1412	0.178
0.1412	0.178
0.1412	0.178
0.1423	0.18
0.1428	0.181
0.1439	0.182
0.1449	0.183
0.1449	0.183
0.1454	0.183
0.146	0.183
0.146	0.184
0.1465	0.185
0.1468	0.186
0.147	0.186
0.1475	0.189
0.1478	0.189
0.1486	0.189
0.1486	0.189
0.1491	0.19
0.1491	0.19
0.1496	0.19
0.1498	0.192
0.1507	0.193
0.1507	0.194
0.1508	0.194
0.1517	0.195
0.1518	0.195
0.1528	0.196
0.1528	0.196
0.1528	0.196
0.1528	0.198
0.1538	0.2
0.1548	0.201
0.1548	0.201
0.1558	0.201
0.1559	0.202
0.1564	0.203
0.1564	0.204
0.1568	0.204
0.1569	0.204
0.1575	0.204
0.158	0.206
0.158	0.206
0.1588	0.207
0.159	0.21
0.1598	0.211
0.1606	0.212
0.1606	0.213
0.1618	0.213
0.1618	0.216
0.1622	0.217
0.1627	0.217
0.1628	0.219
0.1637	0.22
0.1638	0.224
0.1643	0.224
0.1648	0.225
0.1658	0.226
0.1664	0.226
0.1674	0.227
0.1674	0.227
0.1678	0.228
0.1678	0.229
0.1678	0.229
0.1685	0.23
0.1695	0.233
0.1695	0.233
0.1698	0.233
0.1698	0.233
0.17	0.234
0.1705	0.237
0.1708	0.238
0.1711	0.239
0.1718	0.239
0.1718	0.239
0.1721	0.241
0.1721	0.241
0.1721	0.241
0.1726	0.242
0.1728	0.243
0.1732	0.245
0.1732	0.246
0.1737	0.246
0.1742	0.247
0.1742	0.247
0.1747	0.248
0.1753	0.248
0.1758	0.249
0.1763	0.251
0.1763	0.252
0.1768	0.254
0.1768	0.254
0.1768	0.255
0.1768	0.256
0.1778	0.257
0.1784	0.257
0.1784	0.258
0.1798	0.259
0.1798	0.26
0.1798	0.261
0.1805	0.262
0.1808	0.265
0.181	0.265
0.1818	0.266
0.1821	0.266
0.1826	0.268
0.1831	0.268
0.1836	0.269
0.1841	0.269
0.1852	0.272
0.1852	0.273
0.1858	0.273
0.1862	0.274
0.1868	0.274
0.1868	0.277
0.1868	0.278
0.1878	0.278
0.1909	0.279
0.1909	0.28
0.1915	0.281
0.1915	0.281
0.1918	0.282
0.192	0.282
0.1925	0.282
0.1941	0.283
0.1946	0.285
0.1946	0.285
0.1946	0.286
0.1948	0.287
0.1951	0.288
0.1962	0.289
0.1967	0.291
0.1967	0.291
0.1987	0.292
0.1997	0.292
0.1998	0.294
0.1998	0.296
0.2004	0.296
0.2007	0.297
0.2009	0.298
0.2017	0.299
0.2017	0.3
0.2025	0.301
0.2047	0.304
0.2047	0.304
0.2051	0.306
0.2051	0.306
0.2051	0.306
0.2057	0.306
0.2057	0.307
0.2057	0.307
0.2057	0.308
0.2061	0.309
0.2067	0.309
0.2077	0.31
0.2087	0.311
0.2087	0.313
0.2087	0.314
0.2093	0.317
0.2098	0.317
0.2098	0.319
0.2098	0.319
0.2098	0.32
0.2098	0.321
0.2103	0.321
0.2107	0.322
0.2117	0.324
0.2117	0.324
0.2119	0.325
0.2119	0.33
0.2124	0.33
0.2127	0.332
0.2147	0.334
0.215	0.336
0.2157	0.336
0.2157	0.342
0.2166	0.343
0.2166	0.344
0.2167	0.345
0.2176	0.345
0.2176	0.345
0.2181	0.345
0.2181	0.346
0.2187	0.348
0.2192	0.35
0.2197	0.35
0.2197	0.357
0.2197	0.357
0.2207	0.358
0.2213	0.359
0.2217	0.361
0.2218	0.361
0.2239	0.361
0.2244	0.361
0.2247	0.362
0.226	0.363
0.226	0.363
0.226	0.365
0.2277	0.366
0.2281	0.367
0.2286	0.369
0.2287	0.374
0.2287	0.374
0.2307	0.375
0.2307	0.375
0.2312	0.377
0.2312	0.38
0.2312	0.38
0.2312	0.383
0.2317	0.387
0.2323	0.391
0.2327	0.392
0.2333	0.396
0.2337	0.397
0.2354	0.397
0.2354	0.399
0.2357	0.4
0.2365	0.4
0.2365	0.404
0.2365	0.406
0.2367	0.416
0.2377	0.418
0.2377
0.2377
0.2386
0.2387
0.2412
0.2427
0.2427
0.2427
0.2433
0.2443
0.2459
0.2464
0.2477
0.2485
0.2485
0.2487
0.2507
0.2507
0.2511
0.2517
0.2532
0.2537
0.2558
0.2558
0.2574
0.2584
0.2587
0.2595
0.2605
0.2616
0.2621
0.2627
0.2637
0.2637
0.2657
0.2658
0.2668
0.2677
0.2677
0.2687
0.2689
0.2689
0.2689
0.2707
0.271
0.2717
0.272
0.2731
0.2741
0.2746
0.2746
0.2746
0.2756
0.2756
0.2756
0.2766
0.2773
0.2778
0.2778
0.2783
0.2786
0.2786
0.2786
0.2794
0.2796
0.2804
0.2809
0.2816
0.2816
0.2826
0.2841
0.2862
0.2866
0.2866
0.2867
0.2876
0.2877
0.2877
0.2888
0.2916
0.2916
0.2926
0.2926
0.2926
0.293
0.2935
0.2935
0.2987
0.3016
0.3016
0.3019
0.3019
0.3029
0.3036
0.3055
0.3087
0.3087
0.3102
0.3116
0.3118
0.3126
0.3126
0.3134
0.3136
0.3146
0.3155
0.316
0.316
0.3176
0.3181
0.3181
0.3191
0.3216
0.3216
0.3223
0.3226
0.3226
0.3256
0.3259
0.3276
0.3285
0.3286
0.3296
0.3296
0.3301
0.3306
0.3316
0.3316
0.3326
0.3326
0.3396
0.3416
0.3432
0.3453
0.3474
0.3474
0.3476
0.3479
0.3484
0.3484
0.3506
0.3515
0.3515
0.3531
0.3536
0.3536
0.3542
0.3545
0.3552
0.3563
0.3565
0.3568
0.3575
0.3575
0.3584
0.3585
0.3595
0.3605
0.361
0.3615
0.3615
0.3625
0.3641
0.3646
0.3665
0.3699
0.372
0.3745
0.3777
0.3795
0.3805
0.3835
0.3856
0.3871
0.3876
0.3905
0.3915
0.3929
0.3934
0.3939
0.3945
0.3965
0.3971
0.3975
0.3976
0.3976
0.4015
0.4028
0.4044
0.4055
0.4055
0.407
0.408
0.4101
0.4135
0.4148
0.4165
0.4165
0.4206
0.4255
0.4295
0.4311
0.4314
0.4452
0.4499

## Sheet: Figure6
Figure 6A (example traces evoked)				Figure 6B (eEJC amplitude)			Figure 6C (Quantal Content))			Figure 6D (PP 10ms)			Figure 6E (PP 30ms)			Figure 6F (example traces miniatures)				Figure 6G (mEJC amplitude)			Figure 6G (mEJC frequency)			Figure 6I (example traces evoked)				Figure 6J (eEJC amplitude)			Figure 6K (Quantal Content))			Figure 6L (PP 10ms)			Figure 6M (PP 30ms)			Figure 6N (example traces miniatures)				Figure 6O (mEJC amplitude)			Figure 6P (mEJC frequency)
time (ms)	w1118	blobbyNull		w1118	blobbyNull		w1118	blobbyNull		w1118	blobbyNull		w1118	blobbyNull		time (ms)	w1118	blobbyNull		w1118	blobbyNull		w1118	blobbyNull		time (ms)	blobby-STOP-ALFA	ok6>KDR;blobby-ALFA		blobby-STOP-ALFA	ok6>KDR;blobby-ALFA		blobby-STOP-ALFA	ok6>KDR;blobby-ALFA		blobby-STOP-ALFA	ok6>KDR;blobby-ALFA		blobby-STOP-ALFA	ok6>KDR;blobby-ALFA		time (ms)	blobby-STOP-ALFA	ok6>KDR;blobby-ALFA		blobby-STOP-ALFA	ok6>KDR;blobby-ALFA		blobby-STOP-ALFA
0	-1.49231	-3.26843		-76.2756	-54.6865		94.1674	99.8537		0.5965	0.7908		0.9552	1.2595		0	-10.8671	-9.41753		-0.81	-0.547666		1.07778	2.44444		0	0.695801	-0.717163		-50.3991	-72.4302		130.578	155.041		0.5634	0.5628		0.9177	0.9073		0	-4.53158	-2.07674		-0.385969	-0.467167		6.32222
0.105003	-1.42822	-3.24402		-51.6684	-34.9546		57.9892	73.5959		0.5186	0.6497		0.8965	1.1855		0.0976562	-10.8674	-9.42131		-0.891	-0.474953		0.533333	1.25556		0.105003	0.708008	-0.735474		-53.9435	-102.74		148.654	263.59		0.6346	0.5108		1.0101	0.8829		0.101562	-4.51801	-2.07136		-0.36288	-0.38977		5.1
0.209999	-1.4801	-3.21655		-110.674	-60.5857		136.043	75.8703		0.71	0.854		1.0219	1.2313		0.199219	-10.8646	-9.42986		-0.813518	-0.798543		2.64444	2.68889		0.209999	0.701904	-0.747681		-62.7902	-114.142		136.731	317.787		0.7744	0.5521		1.1416	0.9086		0.199219	-4.50641	-2.06517		-0.459224	-0.359179		3.14444
0.315002	-1.47705	-3.24097		-82.0967	-39.1416		102.151	67.9968		0.8937	0.4185		1.0104	1.2017		0.300781	-10.8592	-9.44283		-0.803679	-0.575638		2.13333	0.688889		0.315002	0.689697	-0.756836		-48.6445	-91.4471		104.388	258.355		0.8167	0.5888		1.1564	0.9627		0.300781	-4.49876	-2.05978		-0.465998	-0.353959		1.76667
0.419998	-1.55029	-3.28979		-73.4255	-24.752		86.7676	62.4189		0.8357	1.5064		1.0999	1.5384		0.398438	-10.8519	-9.45979		-0.846232	-0.396547		3.38889	2.14444		0.419998	0.686646	-0.741577		-45.577	-109.263		88.7769	219.358		1.0136	0.4837		1.0804	0.929		0.398438	-4.49573	-2.05631		-0.513388	-0.535826		2.91111
0.525002	-1.51062	-3.28979		-51.6977	-24.4577		68.7903	51.3637		1.0146	1.2331		0.8602	1.4189		0.5	-10.843	-9.48018		-0.751526	-0.476167		1.26667	1.35556		0.525002	0.604248	-0.735474		-44.0635	-117.538		87.1965	152.149		0.95	0.5118		1.0813	0.8937		0.5	-4.4965	-2.05497		-0.505336	-0.420033		2.26667
0.629997	-1.53503	-3.32031		-119.478	-40.3543		168.559	70.0842		0.6678	1.3592		1.0359	1.7348		0.597656	-10.8328	-9.50335		-0.708819	-0.575797		2.34444	2.64444		0.629997	0.552368	-0.726318		-54.7992	-86.8597		82.465	189.425		0.8733	0.5203		1.0965	0.9458		0.601562	-4.49931	-2.05508		-0.524381	-0.37173		3.57778
0.735001	-1.51062	-3.27759		-107.907	-20.8048		118.3	47.6047		0.8717	0.791		1.0398	1.2507		0.699219	-10.8215	-9.52865		-0.912144	-0.437032		1.45556	1.9		0.735001	0.588989	-0.738525		-43.2431	-105.458		102.574			1.0486	0.6345		1.2017	0.9069		0.699219	-4.5025	-2.05556		-0.45018			3.26667
0.840004	-1.52283	-3.25317		-71.3013	-68.799		147.167	92.9317		0.8087	1.1769		0.946	1.5449		0.800781	-10.8091	-9.5554		-0.484492	-0.740318		2.04444	3.45556		0.840004	0.537109	-0.714111		-46.1768	-63.9076		127.094			0.8159	0.7229		0.9509	0.9353		0.800781	-4.50532	-2.05552		-0.4575			4.95556
0.945	-1.46179	-3.24402		-42.2846	-55.205		88.3539	60.9841		0.9448	0.9787		1.0109	1.3696		0.898438	-10.7958	-9.58287		-0.478582	-0.905236		1.18889	2.32222		0.945	0.512695	-0.674438		-58.1453	-70.4151					0.7904	0.6389		1.0308	0.9021		0.898438	-4.50795	-2.05436
1.05	-1.43738	-3.2196		-135.909	-43.2704		173.453	57.9325		0.4811	1.3663		1.0373	1.6044		1	-10.782	-9.6102		-0.783548	-0.746911		1.78889	2.9		1.05	0.543213	-0.668335														1	-4.51099	-2.05148
1.155	-42,2576904296875*	-3.2074		-120.176	-49.3856		146.147	77.9545		0.5971			1.0129			1.09766	-10.7681	-9.63641		-0.822296	-0.633518		1.6	2.4		1.155	0.0183105	-1,2054443359375*														1.10156	-4.51483	-2.04616
1.26	-83,0047607421875*	-22,0184326171875*														1.19922	-10.7546	-9.66038								1.26	-5,7464599609375*	-6,866455078125*														1.19922	-4.51925	-2.03778
1.365	-79,5562744140625*	-67,1173095703125*														1.30078	-10.7421	-9.681								1.365	-12,1246337890625*	-12,7685546875*														1.30078	-4.52342	-2.02639
1.47	-9,2437744140625*	-77,91748046875*														1.39844	-10.7313	-9.69734								1.47	-15,02685546875*	-15,10009765625*														1.39844	-4.52631	-2.01309
1.575	38,4765625*	-33,3740234375*														1.5	-10.7227	-9.70883								1.575	-10,308837890625*	-10,333251953125*														1.5	-4.5271	-2.00006
1.68	43,310546875*	22,69287109375*														1.59766	-10.7169	-9.71536								1.68	-4,0679931640625*	-4,5654296875*														1.60156	-4.5255	-1.99014
1.785	32,0892333984375*	40,7196044921875*														1.69922	-10.7141	-9.71723								1.785	0,8819580078125*	-0,213623046875*														1.69922	-4.52186	-1.98587
1.89	20,0897216796875*	35,4949951171875*														1.80078	-10.7144	-9.71507								1.89	3,936767578125*	2,3681640625*														1.80078	-4.51695	-1.98827
1.995	11,34033203125*	22,967529296875*														1.89844	-10.7175	-9.70972								1.995	5,419921875*	3,4271240234375*														1.89844	-4.51151	-1.99598
2.1	6,0028076171875*	11,2701416015625*														2	-10.723	-9.70202								2.1	5,7586669921875*	3,564453125*														2	-4.50612	-2.00569
2.205	2,984619140625*	3,2379150390625*														2.09766	-10.7304	-9.69274								2.205	5,5084228515625*	3,302001953125*														2.10156	-4.50106	-2.01372
2.31	1,30615234375*	-1,2969970703125*														2.19922	-10.7388	-9.68247								2.31	4,9591064453125*	2,7679443359375*														2.19922	-4.49647	-2.01783
2.415	0,0823974609375*	-3,3203125*														2.30078	-10.7474	-9.67159								2.415	4,3701171875*	2,2430419921875*														2.30078	-4.4923	-2.01827
2.52	-1.79443	-3.9032														2.39844	-10.7556	-9.66026								2.52	3,7872314453125*	1,7578125*														2.39844	-4.48815	-2.01713
2.625	-5.40771	-3.87573														2.5	-10.7627	-9.64849								2.625	3,30810546875*	1,35498046875*														2.5	-4.48348	-2.017
2.73	-11.4441	-3.68347														2.59766	-10.7687	-9.63625								2.73	2,862548828125*	1,01318359375*														2.60156	-4.47785	-2.01931
2.835	-19.8456	-3.7262														2.69922	-10.7734	-9.62357								2.835	2,5299072265625*	0,799560546875*														2.69922	-4.4712	-2.0236
2.94	-29.7546	-4.27246														2.80078	-10.7773	-9.61067								2.94	2,20947265625*	0,6011962890625*														2.80078	-4.46383	-2.02802
3.045	-40.0299	-5.36804														2.89844	-10.7806	-9.59797								3.045	1,8585205078125*	0,32958984375*														2.89844	-4.45618	-2.03036
3.15	-49.7528	-7.1228														3	-10.7837	-9.58604								3.15	1,336669921875*	-0,213623046875*														3	-4.449	-2.02917
3.255	-58.3038	-9.43909														3.09766	-10.7864	-9.57545								3.255	0,592041015625*	-1.19324														3.10156	-4.4433	-2.02431
3.36	-65.4175	-12.2528														3.19922	-10.7883	-9.56665								3.36	-0.479126	-2.80457														3.19922	-4.44032	-2.01675
3.465	-70.9686	-15.2313														3.30078	-10.789	-9.55986								3.465	-2.0813	-5.34058														3.30078	-4.44098	-2.00823
3.57	-75.1892	-18.3563														3.39844	-10.7878	-9.55507								3.57	-4.26025	-8.96301														3.39844	-4.44559	-2.00078
3.675	-78.3325	-21.4264														3.5	-10.7848	-9.55205								3.675	-7.01599	-13.7573														3.5	-4.45368	-1.99637
3.78	-80.5389	-24.3347														3.59766	-10.78	-9.55048								3.78	-10.3119	-19.7479														3.60156	-4.46423	-1.99626
3.885	-82.0526	-26.9287														3.69922	-10.7745	-9.55005								3.885	-14.0686	-26.9348														3.69922	-4.47592	-2.00046
3.99	-83.078	-29.2511														3.80078	-10.7691	-9.55049								3.99	-18.1213	-35.1257														3.80078	-4.48738	-2.00744
4.095	-83.725	-31.2714														3.89844	-10.765	-9.55167								4.095	-22.2382	-44.0796														3.89844	-4.49746	-2.0146
4.2	-84.0485	-33.0261														4	-10.7627	-9.55354								4.2	-26.3184	-53.2715														4	-4.50551	-2.01926
4.305	-84.0698	-34.5215														4.09766	-10.7622	-9.55612								4.305	-30.2338	-62.3474														4.10156	-4.51162	-2.01971
4.41	-83.9294	-35.8124														4.19922	-10.7633	-9.55947								4.41	-33.9264	-70.7367														4.19922	-4.5163	-2.01577
4.515	-83.6975	-36.9507														4.30078	-10.7653	-9.56367								4.515	-37.2589	-78.0701														4.30078	-4.52017	-2.00882
4.62	-83.3344	-37.8662														4.39844	-10.7677	-9.56885								4.62	-40.213	-84.1156														4.39844	-4.52345	-2.00116
4.725	-82.8705	-38.6719														4.5	-10.7702	-9.57522								4.725	-42.8192	-88.9465														4.5	-4.5258	-1.99508
4.83	-82.2815	-39.3158														4.59766	-10.7727	-9.58311								4.83	-44.9158	-92.6575														4.60156	-4.52672	-1.99209
4.935	-81.5826	-39.8193														4.69922	-10.7757	-9.59288								4.935	-46.701	-95.3583														4.69922	-4.52597	-1.99259
5.04	-80.8655	-40.213														4.80078	-10.7793	-9.60478								5.04	-48.1598	-97.3022														4.80078	-4.5237	-1.99606
5.145	-80.1208	-40.4816														4.89844	-10.7836	-9.61875								5.145	-49.4354	-98.6237														4.89844	-4.52028	-2.0014
5.25	-79.4434	-40.6097														5	-10.7885	-9.63414								5.25	-50.412	-99.527														5	-4.51605	-2.00724
5.355	-78.6011	-40.7257														5.09766	-10.7932	-9.64968								5.355	-51.1047	-99.9695														5.10156	-4.5115	-2.01211
5.46	-77.7679	-40.8112														5.19922	-10.7972	-9.66355								5.46	-51.6235	-100.229														5.19922	-4.50755	-2.01455
5.565	-76.9104	-40.8112														5.30078	-10.7997	-9.6737								5.565	-51.9714	-100.244														5.30078	-4.5053	-2.01362
5.67	-76.0498	-40.7318														5.39844	-10.8003	-9.67828								5.67	-52.1515	-100.134														5.39844	-4.50552	-2.00951
5.775	-75.2075	-40.5914														5.5	-10.7989	-9.67615								5.775	-52.243	-99.881														5.5	-4.50832	-2.00387
5.88	-74.3591	-40.3992														5.59766	-10.796	-9.66716								5.88	-52.2614	-99.5636														5.60156	-4.5131	-1.99922
5.985	-73.4741	-40.2588														5.69922	-10.7919	-9.65228								5.985	-52.1667	-99.1852														5.69922	-4.51894	-1.99756
6.09	-72.5555	-40.036														5.80078	-10.7875	-9.63341								6.09	-52.0264	-98.7457														5.80078	-4.52502	-1.99948
6.195	-71.5485	-39.7522														5.89844	-10.7835	-9.61295								6.195	-51.8463	-98.2941														5.89844	-4.53097	-2.00375
6.3	-70.5688	-39.4836														6	-10.7806	-9.59329								6.3	-51.5778	-97.821														6	-4.53707	-2.00823
6.405	-69.6075	-39.1571														6.09766	-10.7793	-9.5763								6.405	-51.2695	-97.3297														6.10156	-4.54392	-2.01117
6.51	-68.6035	-38.8397														6.19922	-10.7803	-9.56294								6.51	-50.9003	-96.8018														6.19922	-4.55187	-2.01218
6.615	-67.6422	-38.501														6.30078	-10.7842	-9.55315								6.615	-50.528	-96.2158														6.30078	-4.56042	-2.01227
6.72	-66.6595	-38.1317														6.39844	-10.7914	-9.54593								6.72	-50.0641	-95.6329														6.39844	-4.5683	-2.01318
6.825	-65.6525	-37.7411														6.5	-10.8023	-9.53971								6.825	-49.6429	-94.989														6.5	-4.57371	-2.0161
6.93	-64.6576	-37.2803														6.59766	-10.8166	-9.53275								6.93	-49.1913	-94.3268														6.60156	-4.57479	-2.021
7.035	-63.6261	-36.8561														6.69922	-10.834	-9.5237								7.035	-48.7366	-93.6798														6.69922	-4.57018	-2.02648
7.14	-62.5885	-36.4563														6.80078	-10.8535	-9.5119								7.14	-48.233	-93.0481														6.80078	-4.55952	-2.03051
7.245	-61.5662	-36.0809														6.89844	-10.8741	-9.49757								7.245	-47.699	-92.392														6.89844	-4.5437	-2.03123
7.35	-60.5438	-35.675														7	-10.8943	-9.48176								7.35	-47.1802	-91.7114														7	-4.52469	-2.02789
7.455	-59.5062	-35.2631														7.09766	-10.9127	-9.46614								7.455	-46.6156	-91.0095														7.10156	-4.50497	-2.02105
7.56	-58.5114	-34.848														7.19922	-10.9284	-9.45256								7.56	-46.0571	-90.2466														7.19922	-4.48715	-2.01234
7.665	-57.4677	-34.3658														7.30078	-10.9405	-9.44279								7.665	-45.52	-89.5172														7.30078	-4.47335	-2.00372
7.77	-56.4148	-33.9111														7.39844	-10.9487	-9.43819								7.77	-45.0531	-88.7604														7.39844	-4.46477	-1.99649
7.875	-55.3345	-33.3893														7.5	-10.9532	-9.43958								7.875	-44.5099	-88.1165														7.5	-4.4615	-1.99078
7.98	-54.306	-32.9132														7.59766	-10.9544	-9.44713								7.98	-44.0186	-87.3474														7.60156	-4.46283	-1.98567
8.085	-53.2013	-32.4402														7.69922	-10.9532	-9.46036								8.085	-43.4448	-86.5631														7.69922	-4.46752	-1.97984
8.19	-52.243	-31.9977														7.80078	-10.9503	-9.47823								8.19	-42.8711	-85.7849														7.80078	-4.47423	-1.97246
8.295	-51.2421	-31.5491														7.89844	-10.9468	-9.49923								8.295	-42.2455	-85.0128														7.89844	-4.48176	-1.96373
8.4	-50.2289	-31.1218														8	-10.9433	-9.52156								8.4	-41.5588	-84.2285														8	-4.48909	-1.95492
8.505	-49.231	-30.6549														8.09766	-10.9403	-9.54335								8.505	-40.9912	-83.4198														8.10156	-4.49546	-1.94782
8.61	-48.2147	-30.2002														8.19922	-10.9378	-9.56292								8.61	-40.3748	-82.5867														8.19922	-4.5004	-1.94404
8.715	-47.1527	-29.7394														8.30078	-10.9355	-9.57901								8.715	-39.7003	-81.723														8.30078	-4.50377	-1.94452
8.82	-46.1212	-29.184														8.39844	-10.9325	-9.5909								8.82	-39.0869	-80.9174														8.39844	-4.50581	-1.94932
8.925	-45.1508	-28.6835														8.5	-10.9279	-9.59848								8.925	-38.4613	-80.0842														8.5	-4.50723	-1.95766
9.03	-44.1498	-28.1891														8.59766	-10.9206	-9.60215								9.03	-37.8784	-79.248														8.60156	-4.50884	-1.9679
9.135	-43.2007	-27.7069														8.69922	-10.9098	-9.60271								9.135	-37.3077	-78.421														8.69922	-4.51128	-1.97804
9.24	-42.1875	-27.2064														8.80078	-10.8954	-9.60109								9.24	-36.7096	-77.5787														8.80078	-4.51479	-1.98625
9.345	-41.2842	-26.7242														8.89844	-10.8781	-9.59824								9.345	-36.084	-76.6968														8.89844	-4.51924	-1.99153
9.45	-40.3107	-26.2054														9	-10.8591	-9.59497								9.45	-35.4645	-75.8392														9	-4.5242	-1.99375
9.555	-39.3768	-25.7111														9.09766	-10.8406	-9.59185								9.555	-34.8358	-75.0061														9.10156	-4.52882	-1.99347
9.66	-38.4033	-25.1923														9.19922	-10.8248	-9.58924								9.66	-34.2712	-74.1028														9.19922	-4.53202	-1.99137
9.765	-37.4451	-24.7101														9.30078	-10.8138	-9.58726								9.765	-33.728	-73.2147														9.30078	-4.53306	-1.98815
9.87	-36.4685	-24.1974														9.39844	-10.8088	-9.58587								9.87	-33.139	-72.348														9.39844	-4.53205	-1.98454
9.975	-35.5133	-23.761														9.5	-10.8103	-9.58482								9.975	-32.5562	-71.46														9.5	-4.52998	-1.98121
10.08	-34.5673	-23.3307														9.59766	-10.8175	-9.58374								10.08	-31.9336	-70.5933														9.60156	-4.52803	-1.97856
10.185	-33.725	-22.9187														9.69922	-10.8289	-9.58216								10.185	-31.3354	-69.7296														9.69922	-4.52674	-1.97637
10.29	-32.8857	-22.5067														9.80078	-10.8426	-9.57965								10.29	-30.7129	-68.9056														9.80078	-4.52563	-1.97395
10.395	-32.0862	-22.1222														9.89844	-10.8563	-9.57585								10.395	-30.0415	-68.0359														9.89844	-4.52361	-1.97062
10.5	-31.2836	-21.7133														10	-10.8682	-9.5706								10.5	-29.4861	-67.0868														10	-4.5202	-1.96637
10.605	-30.4474	-21.3074														10.0977	-10.877	-9.56395								10.605	-28.9398	-66.1804														10.1016	-4.51606	-1.96179
10.71	-29.6326	-20.8893														10.1992	-10.8822	-9.55615								10.71	-28.3783	-65.3015														10.1992	-4.5128	-1.95749
10.815	-28.7842	-20.4498														10.3008	-10.8835	-9.5476								10.815	-27.7863	-64.4257														10.3008	-4.51191	-1.9536
10.92	-27.9694	-20.047														10.3984	-10.8814	-9.53881								10.92	-27.1942	-63.5468														10.3984	-4.5138	-1.94965
11.025	-27.182	-19.6533														10.5	-10.8764	-9.53039								11.025	-26.709	-62.6282														10.5	-4.51752	-1.94523
11.13	-26.4465	-19.2871														10.5977	-10.8693	-9.52312								11.13	-26.2573	-61.7828														10.6016	-4.52149	-1.94072
11.235	-25.7446	-18.9087														10.6992	-10.8605	-9.51794								11.235	-25.7385	-60.8673														10.6992	-4.52437	-1.93753
11.34	-25.0061	-18.5455														10.8008	-10.8509	-9.5159								11.34	-25.2136	-59.9335														10.8008	-4.52574	-1.93764
11.445	-24.3011	-18.219														10.8984	-10.8411	-9.51806								11.445	-24.7192	-59.0302														10.8984	-4.52603	-1.94262
11.55	-23.5443	-17.8467														11	-10.8315	-9.52523								11.55	-24.2035	-58.1512														11	-4.52585	-1.95287
11.655	-22.8607	-17.5201														11.0977	-10.8228	-9.53772								11.655	-23.7396	-57.2266														11.1016	-4.52552	-1.96731
11.76	-22.1893	-17.1326														11.1992	-10.8155	-9.55513								11.76	-23.2147	-56.3293														11.1992	-4.52489	-1.98376
11.865	-21.5759	-16.7816														11.3008	-10.8097	-9.57631								11.865	-22.7234	-55.4108														11.3008	-4.52386	-1.99943
11.97	-21.0052	-16.4398														11.3984	-10.8054	-9.59945								11.97	-22.1924	-54.5135														11.3984	-4.52268	-2.01176
12.075	-20.5139	-16.0583														11.5	-10.8021	-9.62236								12.075	-21.6766	-53.595														11.5	-4.52197	-2.01903
12.18	-19.8914	-15.7227														11.5977	-10.7989	-9.64282								12.18	-21.109	-52.7313														11.6016	-4.52221	-2.02105
12.285	-19.3298	-15.4297														11.6992	-10.7947	-9.65891								12.285	-20.6055	-51.8768														11.6992	-4.52324	-2.01904
12.39	-18.7805	-15.152														11.8008	-10.7888	-9.66924								12.39	-20.0989	-51.004														11.8008	-4.52442	-2.01482
12.495	-18.1793	-14.9078														11.8984	-10.7807	-9.67311								12.495	-19.6014	-50.0977														11.8984	-4.52484	-2.00991
12.6	-17.6361	-14.5721														12	-10.7706	-9.67051								12.6	-19.0765	-49.2676														12	-4.52374	-2.0048
12.705	-17.1448	-14.2822														12.0977	-10.7593	-9.66203								12.705	-18.573	-48.4161														12.1016	-4.52064	-1.99905
12.81	-16.6229	-13.9832														12.1992	-10.7484	-9.64872								12.81	-18.0634	-47.5098														12.1992	-4.51547	-1.99208
12.915	-16.1896	-13.7085														12.3008	-10.7396	-9.63186								12.915	-17.5659	-46.6797														12.3008	-4.50855	-1.98367
13.02	-15.7318	-13.4186														12.3984	-10.7346	-9.61282								13.02	-17.0776	-45.8069														12.3984	-4.50042	-1.97419
13.125	-15.329	-13.1805														12.5	-10.7346	-9.59287								13.125	-16.6595	-45.0195														12.5	-4.49176	-1.96426
13.23	-14.9414	-12.9303														12.5977	-10.7403	-9.57316								13.23	-16.2018	-44.2383														12.6016	-4.4832	-1.95432
13.335	-14.4714	-12.674														12.6992	-10.752	-9.55464								13.335	-15.8295	-43.4479														12.6992	-4.47542	-1.94479
13.44	-14.1022	-12.4268														12.8008	-10.769	-9.53814								13.44	-15.4175	-42.5934														12.8008	-4.46923	-1.93649
13.545	-13.6536	-12.2314														12.8984	-10.7901	-9.52442								13.545	-15.033	-41.7786														12.8984	-4.4656	-1.93099
13.65	-13.3301	-12.0087														13	-10.8139	-9.51413								13.65	-14.7186	-40.9241														13	-4.46541	-1.93043
13.755	-12.9059	-11.8011														13.0977	-10.8387	-9.5078								13.755	-14.325	-40.1154														13.1016	-4.46889	-1.93672
13.86	-12.5061	-11.5662														13.1992	-10.8626	-9.5057								13.86	-13.9221	-39.3494														13.1992	-4.47519	-1.95039
13.965	-12.1582	-11.3373														13.3008	-10.884	-9.50772								13.965	-13.5681	-38.5834														13.3008	-4.48253	-1.9699
14.07	-11.8408	-11.1481														13.3984	-10.9018	-9.51325								14.07	-13.1744	-37.8326														13.3984	-4.48876	-1.99201
14.175	-11.441	-10.9467														13.5	-10.9149	-9.52125								14.175	-12.8448	-37.0575														13.5	-4.4924	-2.01288
14.28	-11.1359	-10.7391														13.5977	-10.923	-9.53029								14.28	-12.4847	-36.3312														13.6016	-4.49303	-2.02913
14.385	-10.8063	-10.5591														13.6992	-10.926	-9.53888								14.385	-12.1338	-35.5011														13.6992	-4.49126	-2.03872
14.49	-10.556	-10.3607														13.8008	-10.9241	-9.54563								14.49	-11.7706	-34.7534														13.8008	-4.48819	-2.04131
14.595	-10.2844	-10.2081														13.8984	-10.9174	-9.54953								14.595	-11.3861	-34.021														13.8984	-4.48472	-2.03831
14.7	-10.0006	-10.0098														14	-10.9064	-9.55002								14.7	-11.0535	-33.313														14	-4.48116	-2.03248
14.805	-9.73511	-9.85718														14.0977	-10.8914	-9.54701								14.805	-10.7666	-32.6019														14.1016	-4.4775	-2.02695
14.91	-9.45129	-9.70459														14.1992	-10.8728	-9.54069								14.91	-10.4584	-31.9275														14.1992	-4.47403	-2.02393
15.015	-9.22241	-9.52454														14.3008	-10.8514	-9.53148								15.015	-10.1654	-31.2653														14.3008	-4.47197	-2.02397
15.12	-9.01184	-9.32617														14.3984	-10.828	-9.5199								15.12	-9.85718	-30.5878														14.3984	-4.47299	-2.02594
15.225	-8.83789	-9.18274														14.5	-10.8038	-9.50656								15.225	-9.50317	-29.9347														14.5	-4.4783	-2.02782
15.33	-8.61206	-9.01489														14.5977	-10.7804	-9.49219								15.33	-9.23157	-29.2572														14.6016	-4.48744	-2.02768
15.435	-8.38928	-8.87146														14.6992	-10.7594	-9.47775								15.435	-8.94165	-28.5919														14.6992	-4.49815	-2.02439
15.54	-8.16956	-8.73718														14.8008	-10.7427	-9.4644								15.54	-8.6853	-27.9633														14.8008	-4.50742	-2.01779
15.645	-8.00476	-8.63342														14.8984	-10.7317	-9.45346								15.645	-8.44421	-27.2736														14.8984	-4.51281	-2.00863
15.75	-7.80945	-8.55103														15	-10.7273	-9.44624								15.75	-8.20618	-26.6418														15	-4.51345	-1.99833
15.855	-7.6355	-8.42285														15.0977	-10.7298	-9.4439								15.855	-7.95898	-26.0468														15.1016	-4.51031	-1.98863
15.96	-7.45544	-8.26416														15.1992	-10.7387	-9.44729								15.96	-7.75452	-25.4913														15.1992	-4.50564	-1.98125
16.065	-7.28149	-8.08716														15.3008	-10.7527	-9.45681								16.065	-7.52869	-24.942														15.3008	-4.50193	-1.97742
16.17	-7.10144	-7.91931														15.3984	-10.77	-9.47237								16.17	-7.30591	-24.3317														15.3984	-4.5011	-1.9774
16.275	-6.89392	-7.79724														15.5	-10.7887	-9.49339								16.275	-7.11365	-23.7488														15.5	-4.50384	-1.98016
16.38	-6.75659	-7.66602														15.5977	-10.8068	-9.51886								16.38	-6.87256	-23.23														15.6016	-4.50959	-1.98373
16.485	-6.62231	-7.55005														15.6992	-10.8222	-9.54739								16.485	-6.6925	-22.6624														15.6992	-4.51673	-1.98606
16.59	-6.5033	-7.42188														15.8008	-10.8335	-9.57733								16.59	-6.51245	-22.0886														15.8008	-4.52333	-1.98601
16.695	-6.35376	-7.30286														15.8984	-10.8396	-9.60686								16.695	-6.35376	-21.5088														15.8984	-4.52778	-1.98399
16.8	-6.24084	-7.20215														16	-10.8399	-9.63418								16.8	-6.14929	-20.9991														16	-4.5293	-1.9816
16.905	-6.11877	-7.12891														16.0977	-10.8346	-9.65761								16.905	-5.98145	-20.4865														16.1016	-4.52786	-1.9808
17.01	-5.98755	-7.07092														16.1992	-10.8245	-9.67578								17.01	-5.74646	-20.0348														16.1992	-4.52391	-1.98284
17.115	-5.83191	-7.02209														16.3008	-10.8109	-9.68782								17.115	-5.59692	-19.5953														16.3008	-4.51813	-1.98773
17.22	-5.74036	-6.90002														16.3984	-10.7955	-9.69349								17.22	-5.39856	-19.0826														16.3984	-4.5113	-1.99419
17.325	-5.58167	-6.78711														16.5	-10.7799	-9.69327								17.325	-5.22766	-18.6279														16.5	-4.50425	-2.00047
17.43	-5.4657	-6.70471														16.5977	-10.766	-9.68835								17.43	-5.08118	-18.1702														16.6016	-4.49765	-2.00516
17.535	-5.39551	-6.62231														16.6992	-10.755	-9.68047								17.535	-4.93469	-17.7155														16.6992	-4.49214	-2.00792
17.64	-5.27039	-6.54297														16.8008	-10.7479	-9.67169								17.64	-4.7821	-17.3035														16.8008	-4.48835	-2.00962
17.745	-5.27649	-6.43616														16.8984	-10.7452	-9.66402								17.745	-4.6051	-16.8335														16.8984	-4.48686	-2.01177
17.85	-5.20325	-6.41174														17	-10.7467	-9.65908								17.85	-4.50134	-16.4551														17	-4.48808	-2.01539
17.955	-5.15137	-6.3324														17.0977	-10.7521	-9.65794								17.955	-4.37317	-16.0553														17.1016	-4.49184	-2.02033
18.06	-5.07202	-6.28662														17.1992	-10.7603	-9.66095								18.06	-4.29688	-15.6342														17.1992	-4.49752	-2.02516
18.165	-4.95605	-6.18286														17.3008	-10.7702	-9.66784								18.165	-4.19006	-15.2527														17.3008	-4.50422	-2.02778
18.27	-4.93469	-6.14929														17.3984	-10.7807	-9.67785								18.27	-4.09851	-14.8895														17.3984	-4.51082	-2.02633
18.375	-4.91333	-6.08826														17.5	-10.7907	-9.68986								18.375	-3.94897	-14.502														17.5	-4.51617	-2.02002
18.48	-4.83398	-6.02722														17.5977	-10.7993	-9.70258								18.48	-3.80554	-14.1205														17.6016	-4.5192	-2.00958
18.585	-4.73938	-5.9967														17.6992	-10.806	-9.71467								18.585	-3.64685	-13.7817														17.6992	-4.51917	-1.99713
18.69	-4.64783	-5.95703														17.8008	-10.8105	-9.7249								18.69	-3.52173	-13.4216														17.8008	-4.51603	-1.9855
18.795	-4.56848	-5.86853														17.8984	-10.8127	-9.73227								18.795	-3.39355	-13.0615														17.8984	-4.51031	-1.97707
18.9	-4.54407	-5.85632														18	-10.813	-9.73611								18.9	-3.24097	-12.7075														18	-4.50301	-1.97293
19.005	-4.46167	-5.8075														18.0977	-10.8117	-9.73621								19.005	-3.13416	-12.3596														18.1016	-4.49537	-1.97278
19.11	-4.4342	-5.76172														18.1992	-10.8091	-9.73268								19.11	-3.05176	-12.0575														18.1992	-4.48867	-1.97543
19.215	-4.35181	-5.70984														18.3008	-10.8056	-9.72592								19.215	-2.98767	-11.7615														18.3008	-4.48393	-1.97957
19.32	-4.29077	-5.7373														18.3984	-10.8014	-9.71647								19.32	-2.87476	-11.4594														18.3984	-4.48146	-1.98444
19.425	-4.21448	-5.70068														18.5	-10.7966	-9.70484								19.425	-2.78625	-11.1847														18.5	-4.48073	-1.99004
19.53	-4.11682	-5.68237														18.5977	-10.7911	-9.69146								19.53	-2.69165	-10.8673														18.6016	-4.48069	-1.99701
19.635	-4.06189	-5.69153														18.6992	-10.7847	-9.67671								19.635	-2.62146	-10.6323														18.6992	-4.48042	-2.00614
19.74	-4.07715	-5.65796														18.8008	-10.7772	-9.661								19.74	-2.53601	-10.3394														18.8008	-4.47964	-2.01772
19.845	-4.03442	-5.60608														18.8984	-10.7684	-9.64485								19.845	-2.48108	-10.0586														18.8984	-4.47847	-2.03089
19.95	-4.01306	-5.50537														19	-10.7584	-9.62898								19.95	-2.45972	-9.78088														19	-4.4771	-2.04365
20.055	-3.96729	-5.42908														19.0977	-10.7474	-9.61424								20.055	-2.41089	-9.55811														19.1016	-4.47551	-2.05353
20.16	-3.9032	-5.35889														19.1992	-10.7358	-9.60156								20.16	-2.29492	-9.33838														19.1992	-4.47369	-2.05857
20.265	-3.84827	-5.25818														19.3008	-10.7242	-9.59171								20.265	-2.21558	-9.09424														19.3008	-4.47206	-2.05809
20.37	-3.81165	-5.24597														19.3984	-10.7135	-9.58522								20.37	-2.1637	-8.84705														19.3984	-4.47155	-2.05271
20.475	-3.86353	-5.18494														19.5	-10.7044	-9.58226								20.475	-2.10571	-8.57239														19.5	-4.47309	-2.04383
20.58	-3.86353	-5.09338														19.5977	-10.6978	-9.58265								20.58	-2.05688	-8.35571														19.6016	-4.47679	-2.03281
20.685	-3.88489	-5.07202														19.6992	-10.6944	-9.58591								20.685	-1.95618	-8.19092														19.6992	-4.48153	-2.02031
20.79	-3.82996	-5.05981														19.8008	-10.6948	-9.59136								20.79	-1.93176	-7.99866														19.8008	-4.4852	-2.00643
20.895	-3.83911	-5.03845														19.8984	-10.6993	-9.59817								20.895	-1.89209	-7.77283														19.8984	-4.48553	-1.99126
21	-3.79333	-5.05066														20	-10.7081	-9.60545								21	-1.828	-7.56531														20	-4.48122	-1.97546
21.105	-3.73535	-5.07812														20.0977	-10.7209	-9.61232								21.105	-1.70898	-7.36084														20.1016	-4.47264	-1.96028
21.21	-3.65601	-5.05066														20.1992	-10.7373	-9.61798								21.21	-1.64795	-7.23572														20.1992	-4.46185	-1.94696
21.315	-3.59497	-5.08728														20.3008	-10.7567	-9.62187								21.315	-1.55945	-7.06787														20.3008	-4.45206	-1.93603
21.42	-3.54309	-5.07507														20.3984	-10.7781	-9.62375								21.42	-1.474	-6.86646														20.3984	-4.4463	-1.92747
21.525	-3.5553	-5.05371														20.5	-10.801	-9.62372								21.525	-1.41602	-6.6864														20.5	-4.44632	-1.92112
21.63	-3.58276	-5.04456														20.5977	-10.8245	-9.62222								21.63	-1.33667	-6.51245														20.6016	-4.45208	-1.91732
21.735	-3.5675	-5.02625														20.6992	-10.8483	-9.61991								21.735	-1.297	-6.39648														20.6992	-4.46179	-1.91705
21.84	-3.60413	-4.97437														20.8008	-10.872	-9.61747								21.84	-1.24817	-6.23779														20.8008	-4.47271	-1.92119
21.945	-3.57056	-4.97131														20.8984	-10.8954	-9.61553								21.945	-1.23901	-6.13403														20.8984	-4.48205	-1.92976
22.05	-3.54004	-4.95605														21	-10.9185	-9.61449								22.05	-1.25122	-5.97534														21	-4.48777	-1.9413
22.155	-3.46985	-4.92554														21.0977	-10.9409	-9.61454								22.155	-1.29089	-5.88074														21.1016	-4.48908	-1.95324
22.26	-3.41187	-4.87366														21.1992	-10.9625	-9.61563								22.26	-1.3031	-5.7373														21.1992	-4.48633	-1.96281
22.365	-3.41492	-4.84619														21.3008	-10.9827	-9.6176								22.365	-1.31836	-5.62134														21.3008	-4.48051	-1.96821
22.47	-3.45154	-4.81873														21.3984	-11.0011	-9.62021								22.47	-1.31836	-5.50232														21.3984	-4.4729	-1.96931
22.575	-3.42102	-4.81567														21.5	-11.017	-9.62329								22.575	-1.297	-5.36499														21.5	-4.46496	-1.96732
22.68	-3.40881	-4.79126														21.5977	-11.0301	-9.62677								22.68	-1.26343	-5.19714														21.6016	-4.45838	-1.96413
22.785	-3.2959	-4.76685														21.6992	-11.0404	-9.63073								22.785	-1.2085	-5.09338														21.6992	-4.45464	-1.96131
22.89	-3.2959	-4.73633														21.8008	-11.0479	-9.63536								22.89	-1.1322	-4.95605														21.8008	-4.45457	-1.95968
22.995	-3.33862	-4.70886														21.8984	-11.0532	-9.64079								22.995	-1.12	-4.83093														21.8984	-4.45815	-1.95948
23.1	-3.2959	-4.70276														22	-11.0566	-9.64695								23.1	-1.11694	-4.73633														22	-4.46452	-1.96061
23.205	-3.32336	-4.70886														22.0977	-11.0588	-9.65341								23.205	-1.07422	-4.59595														22.1016	-4.47252	-1.96298
23.31	-3.30811	-4.70886														22.1992	-11.0603	-9.65927								23.31	-1.00098	-4.52576														22.1992	-4.4809	-1.96653
23.415	-3.32947	-4.68445														22.3008	-11.0615	-9.66321								23.415	-0.967407	-4.40063														22.3008	-4.48863	-1.97117
23.52	-3.31726	-4.67529														22.3984	-11.0623	-9.66362								23.52	-0.952148	-4.32434														22.3984	-4.49492	-1.97649
23.625	-3.28674	-4.61731														22.5	-11.0628	-9.65885								23.625	-0.921631	-4.21448														22.5	-4.49932	-1.98162
23.73	-3.23486	-4.57458														22.5977	-11.0627	-9.64744								23.73	-0.894165	-4.1748														22.6016	-4.50181	-1.98519
23.835	-3.24097	-4.56543														22.6992	-11.0617	-9.62837								23.835	-0.85144	-4.09241														22.6992	-4.50298	-1.98573
23.94	-3.25623	-4.5929														22.8008	-11.0593	-9.60127								23.94	-0.769043	-4.01917														22.8008	-4.50376	-1.98228
24.045	-3.25928	-4.58679														22.8984	-11.055	-9.56652								24.045	-0.738525	-3.90015														22.8984	-4.50509	-1.97503
24.15	-3.16162	-4.56543														23	-11.0481	-9.52533								24.15	-0.72937	-3.79028														23	-4.50754	-1.96527
24.255	-3.14026	-4.54407														23.0977	-11.038	-9.47974								24.255	-0.695801	-3.71704														23.1016	-4.51098	-1.95482
24.36	-3.16467	-4.55627														23.1992	-11.0245	-9.43253								24.36	-0.701904	-3.68958														23.1992	-4.51472	-1.94552
24.465	-3.1311	-4.58374														23.3008	-11.0073	-9.38703								24.465	-0.71106	-3.62854														23.3008	-4.51759	-1.93885
24.57	-3.17993	-4.5929														23.3984	-10.9868	-9.34677								24.57	-0.726318	-3.52783														23.3984	-4.51824	-1.93576
24.675	-3.17688	-4.55933														23.5	-10.9635	-9.31499								24.675	-0.704956	-3.39661														23.5	-4.5158	-1.93658
24.78	-3.17383	-4.52576														23.5977	-10.9381	-9.29416								24.78	-0.665283	-3.34778														23.6016	-4.51035	-1.94095
24.885	-3.09448	-4.49219														23.6992	-10.9118	-9.28559								24.885	-0.637817	-3.28674														23.6992	-4.50305	-1.94788
24.99	-3.09753	-4.44946														23.8008	-10.8854	-9.28927								24.99	-0.668335	-3.2135														23.8008	-4.49548	-1.95596
25.095	-3.0304	-4.41284														23.8984	-10.8599	-9.30397								25.095	-0.683594	-3.14331														23.8984	-4.48884	-1.96368
25.2	-3.00293	-4.40979														24	-10.8362	-9.3276								25.2	-0.631714	-3.05786														24	-4.48348	-1.96962
25.305	-3.05786	-4.37317														24.0977	-10.8151	-9.3577								25.305	-0.567627	-2.99072														24.1016	-4.47874	-1.97292
25.41	-3.10974	-4.30908														24.1992	-10.797	-9.39178								25.41	-0.564575	-2.96326														24.1992	-4.47336	-1.97362
25.515	-3.10364	-4.28467														24.3008	-10.7824	-9.42768								25.515	-0.546265	-2.90222														24.3008	-4.46588	-1.97295
25.62	-3.05176	-4.2511														24.3984	-10.7712	-9.46368								25.62	-0.55542	-2.80151														24.3984	-4.45532	-1.97278
25.725	-3.02734	-4.2511														24.5	-10.7634	-9.49849								25.725	-0.558472	-2.74048														24.5	-4.44195	-1.97475
25.83	-3.06091	-4.29382														24.5977	-10.7587	-9.5312								25.83	-0.55542	-2.6886														24.6016	-4.42761	-1.97942
25.935	-3.17078	-4.33655														24.6992	-10.7566	-9.56115								25.935	-0.558472	-2.64893														24.6992	-4.41513	-1.98586
26.04	-3.23792	-4.36707														24.8008	-10.7568	-9.58789								26.04	-0.561523	-2.59094														24.8008	-4.40737	-1.99204
26.145	-3.21045	-4.39148														24.8984	-10.7588	-9.61105								26.145	-0.592041	-2.56653														24.8984	-4.40617	-1.9955
26.25	-3.17078	-4.36401														25	-10.7625	-9.63036								26.25	-0.598145	-2.51465														25	-4.41193	-1.99426
26.355	-3.12805	-4.35791														25.0977	-10.7675	-9.64561								26.355	-0.598145	-2.47803														25.1016	-4.4238	-1.98763
26.46	-3.08838	-4.33044														25.1992	-10.7741	-9.65672								26.46	-0.546265	-2.43835														25.1992	-4.4402	-1.97675
26.565	-3.06091	-4.29688														25.3008	-10.7822	-9.66381								26.565	-0.527954	-2.40784														25.3008	-4.45908	-1.96416
26.67	-3.08228	-4.25415														25.3984	-10.7922	-9.66722								26.67	-0.494385	-2.31323														25.3984	-4.47798	-1.95281
26.775	-3.09143	-4.27856														25.5	-10.8044	-9.66758								26.775	-0.476074	-2.24915														25.5	-4.49432	-1.94495
26.88	-2.99683	-4.24194														25.5977	-10.8187	-9.66576								26.88	-0.45166	-2.25525														25.6016	-4.50604	-1.94146
26.985	-2.98767	-4.22974														25.6992	-10.8349	-9.66282								26.985	-0.442505	-2.23389														25.6992	-4.51249	-1.94186
27.09	-3.0426	-4.21143														25.8008	-10.8525	-9.65994								27.09	-0.427246	-2.22778														25.8008	-4.51492	-1.94457
27.195	-3.07007	-4.13513														25.8984	-10.8705	-9.65821								27.195	-0.466919	-2.1637														25.8984	-4.51592	-1.94737
27.3	-3.11279	-4.12292														26	-10.888	-9.65853								27.3	-0.39978	-2.14233														26	-4.51815	-1.94807
27.405	-3.04565	-4.10461														26.0977	-10.904	-9.66142								27.405	-0.366211	-2.10876														26.1016	-4.52301	-1.94548
27.51	-3.00598	-4.14734														26.1992	-10.918	-9.66691								27.51	-0.354004	-2.10571														26.1992	-4.52998	-1.94005
27.615	-2.93274	-4.12292														26.3008	-10.9294	-9.67448								27.615	-0.341797	-2.03552														26.3008	-4.53704	-1.93373
27.72	-2.89612	-4.12903														26.3984	-10.9382	-9.6831								27.72	-0.305176	-2.00195														26.3984	-4.54167	-1.92909
27.825	-2.93884	-4.12903														26.5	-10.9443	-9.69139								27.825	-0.289917	-1.98669														26.5	-4.54191	-1.92804
27.93	-2.93884	-4.12598														26.5977	-10.9477	-9.69775								27.93	-0.308228	-1.95618														26.6016	-4.53715	-1.931
28.035	-2.99377	-4.14734														26.6992	-10.9482	-9.70068								28.035	-0.32959	-1.95618														26.6992	-4.52823	-1.93691
28.14	-2.99988	-4.13818														26.8008	-10.9455	-9.69888								28.14	-0.332642	-1.92566														26.8008	-4.51703	-1.94394
28.245	-3.00598	-4.12598														26.8984	-10.9391	-9.69148								28.245	-0.302124	-1.87988														26.8984	-4.50598	-1.95057
28.35	-3.00903	-4.14429														27	-10.9288	-9.67809								28.35	-0.302124	-1.85852														27	-4.49712	-1.95629
28.455	-3.01208	-4.12598														27.0977	-10.9145	-9.65883								28.455	-0.299072	-1.84631														27.1016	-4.49151	-1.96171
28.56	-2.98767	-4.12292														27.1992	-10.8966	-9.63426								28.56	-0.271606	-1.83105														27.1992	-4.48903	-1.96786
28.665	-2.92053	-4.0863														27.3008	-10.8759	-9.60531								28.665	-0.299072	-1.82495														27.3008	-4.48864	-1.97549
28.77	-2.8656	-4.07715														27.3984	-10.8535	-9.5731								28.77	-0.311279	-1.78528														27.3984	-4.48895	-1.98425
28.875	-2.91138	-4.09241														27.5	-10.8304	-9.5389								28.875	-0.314331	-1.74561														27.5	-4.48856	-1.99287
28.98	-2.948	-4.10156														27.5977	-10.8076	-9.504								28.98	-0.283813	-1.72729														27.6016	-4.48661	-1.99964
29.085	-2.98157	-4.11377														27.6992	-10.7858	-9.46976								29.085	-0.262451	-1.67542														27.6992	-4.48283	-2.00333
29.19	-2.89612	-4.11682														27.8008	-10.7653	-9.43753								29.19	-0.238037	-1.65405														27.8008	-4.47787	-2.00345
29.295	-2.89001	-4.14429														27.8984	-10.7467	-9.40871								29.295	-0.20752	-1.62659														27.8984	-4.47309	-2.00013
29.4	-2.81982	-4.09546														28	-10.7304	-9.38461								29.4	-0.222778	-1.62964														28	-4.46998	-1.99389
29.505	-2.8717	-4.10156														28.0977	-10.7173	-9.36641								29.505	-0.231934	-1.59302														28.1016	-4.46943	-1.98557
29.61	-2.83203	-4.12598														28.1992	-10.7085	-9.35501								29.61	-0.222778	-1.60217														28.1992	-4.47126	-1.97642
29.715	-2.84424	-4.16565														28.3008	-10.705	-9.35086								29.715	-0.231934	-1.57471														28.3008	-4.47417	-1.96783
29.82	-2.90527	-4.13513														28.3984	-10.7076	-9.35391								29.82	-0.192261	-1.5564														28.3984	-4.4765	-1.96102
29.925	-2.88391	-4.11682														28.5	-10.7162	-9.36358								29.925	-0.164795	-1.48315														28.5	-4.47708	-1.95658
30.03	-2.92053	-4.08936														28.5977	-10.7301	-9.37875								30.03	-0.195312	-1.53503														28.6016	-4.47584	-1.95452
30.135	-2.92053	-4.05884														28.6992	-10.7479	-9.39792								30.135	-0.204468	-1.51367														28.6992	-4.47362	-1.95437
30.24	-2.96021	-4.03137														28.8008	-10.7681	-9.41932								30.24	-0.256348	-1.54114														28.8008	-4.47139	-1.95532
30.345	-2.96326	-3.9856														28.8984	-10.7888	-9.44116								30.345	-0.271606	-1.52588														28.8984	-4.46964	-1.95635
30.45	-2.90833	-4.00391														29	-10.8091	-9.46179								30.45	-0.296021	-1.51062														29	-4.46872	-1.95649
30.555	-2.82898	-4.02222														29.0977	-10.8282	-9.47997								30.555	-0.360107	-1.45874														29.1016	-4.46917	-1.95518
30.66	-2.81372	-4.01611														29.1992	-10.8459	-9.49494								30.66	-0.341797	-1.45569														29.1992	-4.47198	-1.95265
30.765	-2.80457	-4.05273														29.3008	-10.8626	-9.50656								30.765	-0.27771	-1.44043														29.3008	-4.47805	-1.94982
30.87	-2.81677	-4.09546														29.3984	-10.8786	-9.51518								30.87	-0.299072	-1.45874														29.3984	-4.48756	-1.94808
30.975	-2.78625	-4.0802														29.5	-10.8943	-9.52146								30.975	-0.296021	-1.41907														29.5	-4.49962	-1.9487
31.08	-2.7832	-4.07715														29.5977	-10.9097	-9.52621								31.08	-0.289917	-1.41602														29.6016	-4.51237	-1.95241
31.185	-2.86255	-4.09851														29.6992	-10.9248	-9.53015								31.185	-0.308228	-1.39771														29.6992	-4.52356	-1.95901
31.29	-2.87781	-4.14124														29.8008	-10.9391	-9.53382								31.29	-0.305176	-1.38245														29.8008	-4.531	-1.96732
31.395	-2.87781	-4.1687														29.8984	-10.9522	-9.53763								31.395	-0.274658	-1.31836														29.8984	-4.5333	-1.97556
31.5	-2.84424	-4.15649														30	-10.9632	-9.54192								31.5	-0.22583	-1.29089														30	-4.53044	-1.98198
31.605	-2.85034	-4.14124														30.0977	-10.9714	-9.54711								31.605	-0.17395	-1.3092														30.1016	-4.52391	-1.98561
31.71	-2.78931	-4.17786														30.1992	-10.9763	-9.55371								31.71	-0.0915527	-1.32751														30.1992	-4.51643	-1.98675
31.815	-2.771	-4.22668														30.3008	-10.9775	-9.5623								31.815	-0.115967	-1.35498														30.3008	-4.51096	-1.98671
31.92	-2.7771	-4.1748														30.3984	-10.9749	-9.57337								31.92	-0.134277	-1.33667														30.3984	-4.50968	-1.98703
32.025	-2.7771	-4.13513														30.5	-10.9686	-9.58716								32.025	-0.164795	-1.31836														30.5	-4.51312	-1.98851
32.13	-2.78015	-4.13513														30.5977	-10.9593	-9.60354								32.13	-0.167847	-1.28174														30.6016	-4.52	-1.99074
32.235	-43,66455078125*	-4.14429														30.6992	-10.9477	-9.62205								32.235	-0,7293701171875*	-1.78223														30.6992	-4.52753	-1.99215
32.34	-84,564208984375*	-22,96142578125*														30.8008	-10.9344	-9.64196								32.34	-6,585693359375*	-7,4310302734375*														30.8008	-4.53243	-1.99096
32.445	-81,1370849609375*	-68,1793212890625*														30.8984	-10.9201	-9.66242								32.445	-12,994384765625*	-13,31787109375*														30.8984	-4.53206	-1.986
32.55	-10,70556640625*	-78,9642333984375*														31	-10.9049	-9.68261								32.55	-15,863037109375*	-15,6890869140625*														31	-4.52542	-1.97717
32.655	37,2161865234375*	-34,41162109375*														31.0977	-10.889	-9.70182								32.655	-11,187744140625*	-10,9466552734375*														31.1016	-4.51366	-1.96537
32.76	42,28515625*	21,795654296875*														31.1992	-10.8722	-9.7194								32.76	-4,9346923828125*	-5,1666259765625*														31.1992	-4.49949	-1.95216
32.865	31,182861328125*	39,9658203125*														31.3008	-10.8542	-9.73481								32.865	0,0518798828125*	-0,8270263671875*														31.3008	-4.48593	-1.93929
32.97	18,927001953125*	34,72900390625*														31.3984	-10.8354	-9.74755								32.97	3,16162109375*	1,72119140625*														31.3984	-4.47504	-1.92833
33.075	10,089111328125*	22,1435546875*														31.5	-10.8164	-9.75723								33.075	4,6661376953125*	2,874755859375*														31.5	-4.46742	-1.92045
33.18	4,6478271484375*	10,3973388671875*														31.5977	-10.7984	-9.76356								33.18	5,108642578125*	3,0853271484375*														31.6016	-4.46289	-1.91663
33.285	1,6387939453125*	2,3193359375*														31.6992	-10.783	-9.76648								33.285	4,901123046875*	2,783203125*														31.6992	-4.46107	-1.91787
33.39	0,1068115234375*	-2,2003173828125*														31.8008	-10.7717	-9.76611								33.39	4,3975830078125*	2,3284912109375*														31.8008	-4.46159	-1.92494
33.495	-0,76904296875*	-4,2388916015625*														31.8984	-10.7655	-9.76273								33.495	3,7994384765625*	1,79443359375*														31.8984	-4.46376	-1.93782
33.6	-1,7486572265625*	-4.85535														32	-10.7648	-9.75673								33.6	3,16162109375*	1,3397216796875*														32	-4.46641	-1.95505
33.705	-3.61938	-4.7821														32.0977	-10.7688	-9.74846								33.705	2,618408203125*	0,897216796875*														32.1016	-4.46812	-1.97375
33.81	-7.41577	-4.65698														32.1992	-10.7764	-9.73817								33.81	2,1453857421875*	0,543212890625*														32.1992	-4.46769	-1.9904
33.915	-13.5345	-4.74243														32.3008	-10.7855	-9.72595								33.915	1,6845703125*	0,3326416015625*														32.3008	-4.4646	-2.00196
34.02	-21.8048	-5.31311														32.3984	-10.7945	-9.71174								34.02	1,385498046875*	0,1129150390625*														32.3984	-4.45909	-2.00684
34.125	-31.5155	-6.54297														32.5	-10.8018	-9.69538								34.125	1,092529296875*	-0,0457763671875*														32.5	-4.45208	-2.00509
34.23	-41.4917	-8.66394														32.5977	-10.8064	-9.67661								34.23	0,8331298828125*	-0,1922607421875*														32.6016	-4.44474	-1.99799
34.335	-50.9888	-11.7523														32.6992	-10.8082	-9.65517								34.335	0,4486083984375*	-0,3570556640625*														32.6992	-4.4383	-1.98742
34.44	-59.4238	-15.6219														32.8008	-10.8075	-9.63086								34.44	-0,128173828125*	-0,6927490234375*														32.8008	-4.43384	-1.97534
34.545	-66.5497	-20.05														32.8984	-10.8052	-9.6037								34.545	-1.05286	-1,3427734375*														32.8984	-4.43228	-1.96343
34.65	-72.3114	-24.7833														33	-10.8023	-9.57402								34.65	-2.46277	-2.56042														33	-4.43416	-1.95299
34.755	-76.8463	-29.5807														33.0977	-10.7997	-9.54257								34.755	-4.51355	-4.60815														33.1016	-4.43952	-1.94498
34.86	-80.2307	-34.1705														33.1992	-10.7979	-9.51053								34.86	-7.16858	-7.6416														33.1992	-4.4477	-1.94015
34.965	-82.6935	-38.501														33.3008	-10.7972	-9.4794								34.965	-10.4889	-11.7249														33.3008	-4.45757	-1.93907
35.07	-84.3414	-42.4377														33.3984	-10.7974	-9.45082								35.07	-14.2487	-16.864														33.3984	-4.46758	-1.94183
35.175	-85.4553	-45.9534														33.5	-10.7977	-9.42636								35.175	-18.4509	-22.9614														33.5	-4.47605	-1.94757
35.28	-86.1206	-49.0448														33.5977	-10.7971	-9.40731								35.28	-22.8638	-29.8828														33.6016	-4.48156	-1.95449
35.385	-86.5692	-51.7426														33.6992	-10.7949	-9.39459								35.385	-27.3254	-37.4329														33.6992	-4.48349	-1.96052
35.49	-86.734	-54.0924														33.8008	-10.7901	-9.3887								35.49	-31.7017	-45.1385														33.8008	-4.4823	-1.96427
35.595	-86.6425	-56.1523														33.8984	-10.7823	-9.3897								35.595	-35.8582	-52.7374														33.8984	-4.4794	-1.96561
35.7	-86.4441	-57.9102														34	-10.7717	-9.39727								35.7	-39.7064	-59.8297														34	-4.47645	-1.96537
35.805	-86.1115	-59.317														34.0977	-10.7591	-9.41071								35.805	-43.0847	-66.2231														34.1016	-4.47487	-1.96481
35.91	-85.6659	-60.495														34.1992	-10.7458	-9.42892								35.91	-46.051	-71.7621														34.1992	-4.47538	-1.96529
36.015	-85.1166	-61.4532														34.3008	-10.7332	-9.45045								36.015	-48.6053	-76.3489														34.3008	-4.47826	-1.96814
36.12	-84.5032	-62.2772														34.3984	-10.7231	-9.47354								36.12	-50.7935	-80.0476														34.3984	-4.4835	-1.97423
36.225	-83.8745	-62.8876														34.5	-10.7165	-9.49628								36.225	-52.6337	-82.8796														34.5	-4.49092	-1.98364
36.33	-83.1482	-63.4705														34.5977	-10.7144	-9.5169								36.33	-54.1107	-85.0403														34.6016	-4.49989	-1.99548
36.435	-82.3425	-63.8672														34.6992	-10.7166	-9.53405								36.435	-55.3131	-86.5784														34.6992	-4.50918	-2.00822
36.54	-81.5704	-64.1327														34.8008	-10.7225	-9.54698								36.54	-56.3019	-87.674														34.8008	-4.51708	-2.02011
36.645	-80.7678	-64.3066														34.8984	-10.7312	-9.55566								36.645	-57.0038	-88.4003														34.8984	-4.52209	-2.02973
36.75	-79.9652	-64.3921														35	-10.7412	-9.56067								36.75	-57.5012	-88.8641														35	-4.52352	-2.03618
36.855	-79.1199	-64.4287														35.0977	-10.7516	-9.56296								36.855	-57.8705	-89.0778														35.1016	-4.5216	-2.03927
36.96	-78.1616	-64.3677														35.1992	-10.7616	-9.56359								36.96	-58.1177	-89.1937														35.1992	-4.51724	-2.03931
37.065	-77.2766	-64.2517														35.3008	-10.7708	-9.56344								37.065	-58.1818	-89.1602														35.3008	-4.5115	-2.0365
37.17	-76.3306	-64.0656														35.3984	-10.7791	-9.56305								37.17	-58.1329	-88.9893														35.3984	-4.5055	-2.03057
37.275	-75.4395	-63.8702														35.5	-10.7869	-9.56265								37.275	-58.017	-88.7115														35.5	-4.50014	-2.02101
37.38	-74.5544	-63.5345														35.5977	-10.7946	-9.56219								37.38	-57.8552	-88.4186														35.6016	-4.49615	-2.00762
37.485	-73.6633	-63.1836														35.6992	-10.8024	-9.56144								37.485	-57.6263	-87.9883														35.6992	-4.49409	-1.99119
37.59	-72.7203	-62.8265														35.8008	-10.8104	-9.56017								37.59	-57.2693	-87.558														35.8008	-4.49432	-1.97361
37.695	-71.7712	-62.4207														35.8984	-10.8185	-9.55812								37.695	-56.9305	-87.1307														35.8984	-4.49664	-1.95725
37.8	-70.8344	-61.9446														36	-10.8265	-9.55513								37.8	-56.485	-86.5906														36	-4.50027	-1.94423
37.905	-69.9097	-61.4441														36.0977	-10.8343	-9.55115								37.905	-56.0089	-86.1115														36.1016	-4.5037	-1.93574
38.01	-68.8782	-60.8948														36.1992	-10.8417	-9.54631								38.01	-55.484	-85.6079														36.1992	-4.50553	-1.93175
38.115	-67.8772	-60.3363														36.3008	-10.8489	-9.541								38.115	-54.9835	-85.0952														36.3008	-4.50498	-1.93109
38.22	-66.861	-59.7809														36.3984	-10.8563	-9.53585								38.22	-54.4861	-84.5062														36.3984	-4.5024	-1.93199
38.325	-65.8386	-59.2163														36.5	-10.8645	-9.53166								38.325	-53.9581	-83.9569														36.5	-4.49902	-1.93281
38.43	-64.9139	-58.6914														36.5977	-10.8738	-9.52927								38.43	-53.4393	-83.3649														36.6016	-4.49651	-1.93306
38.535	-63.9221	-58.0688														36.6992	-10.8846	-9.52937								38.535	-52.9205	-82.7179														36.6992	-4.49604	-1.93374
38.64	-62.8845	-57.4341														36.8008	-10.8967	-9.53234								38.64	-52.4048	-82.0557														36.8008	-4.4976	-1.93684
38.745	-61.8347	-56.8085														36.8984	-10.9094	-9.53814								38.745	-51.8341	-81.4026														36.8984	-4.49995	-1.94395
38.85	-60.8032	-56.1768														37	-10.922	-9.54637								38.85	-51.2543	-80.7373														37	-4.50134	-1.95512
38.955	-59.7565	-55.5389														37.0977	-10.9334	-9.55623								38.955	-50.6622	-80.0873														37.1016	-4.50058	-1.96868
39.06	-58.7738	-54.9103														37.1992	-10.9426	-9.56674								39.06	-50.0458	-79.425														37.1992	-4.4974	-1.98212
39.165	-57.7515	-54.2633														37.3008	-10.9491	-9.57685								39.165	-49.408	-78.7354														37.3008	-4.49246	-1.99298
39.27	-56.6681	-53.6072														37.3984	-10.9526	-9.5856								39.27	-48.7549	-78.0365														37.3984	-4.48659	-1.99963
39.375	-55.5359	-52.9175														37.5	-10.9533	-9.59228								39.375	-48.1781	-77.3224														37.5	-4.48033	-2.00148
39.48	-54.4861	-52.24														37.5977	-10.9516	-9.59653								39.48	-47.5861	-76.6327														37.6016	-4.47364	-1.99901
39.585	-53.5034	-51.5076														37.6992	-10.9478	-9.59835								39.585	-46.9727	-75.8942														37.6992	-4.4659	-1.99384
39.69	-52.4536	-50.766														37.8008	-10.9422	-9.5982								39.69	-46.3226	-75.1648														37.8008	-4.45669	-1.98824
39.795	-51.5137	-50.0153														37.8984	-10.9346	-9.59687								39.795	-45.7336	-74.4781														37.8984	-4.44622	-1.98449
39.9	-50.5127	-49.35														38	-10.9248	-9.5954								39.9	-45.1355	-73.7244														38	-4.43572	-1.98393
40.005	-49.5514	-48.7122														38.0977	-10.9121	-9.59494								40.005	-44.5251	-72.9889														38.1016	-4.4272	-1.98662
40.11	-48.5352	-48.0164														38.1992	-10.8958	-9.59645								40.11	-43.8995	-72.2198														38.1992	-4.42255	-1.99146
40.215	-47.5159	-47.3022														38.3008	-10.8756	-9.60053								40.215	-43.2678	-71.4294														38.3008	-4.42283	-1.99672
40.32	-46.4691	-46.5454														38.3984	-10.8517	-9.60713								40.32	-42.6331	-70.6848														38.3984	-4.42762	-2.0009
40.425	-45.4956	-45.7916														38.5	-10.8248	-9.61557								40.425	-41.9983	-69.8883														38.5	-4.43521	-2.00326
40.53	-44.4977	-45.0897														38.5977	-10.7967	-9.62461								40.53	-41.3849	-69.1559														38.6016	-4.44333	-2.00377
40.635	-43.5272	-44.3665														38.6992	-10.7695	-9.63278								40.635	-40.7715	-68.3716														38.6992	-4.45015	-2.00295
40.74	-42.5232	-43.6829														38.8008	-10.7456	-9.63877								40.74	-40.1581	-67.5842														38.8008	-4.45493	-2.00114
40.845	-41.6138	-42.9596														38.8984	-10.7274	-9.64176								40.845	-39.5264	-66.8091														38.8984	-4.45808	-1.99831
40.95	-40.7349	-42.3096														39	-10.7164	-9.64159								40.95	-38.858	-66.0706														39	-4.46049	-1.99426
41.055	-39.7949	-41.6504														39.0977	-10.7135	-9.63873								41.055	-38.2263	-65.274														39.1016	-4.46282	-1.98884
41.16	-38.8916	-40.9912														39.1992	-10.7188	-9.63409								41.16	-37.5854	-64.5111														39.1992	-4.46519	-1.98216
41.265	-37.9608	-40.2863														39.3008	-10.7318	-9.62869								41.265	-36.8958	-63.7787														39.3008	-4.46724	-1.9745
41.37	-37.1094	-39.6393														39.3984	-10.7517	-9.62338								41.37	-36.2335	-62.9608														39.3984	-4.46893	-1.96638
41.475	-36.2366	-38.9465														39.5	-10.7772	-9.61866								41.475	-35.611	-62.1765														39.5	-4.47094	-1.9586
41.58	-35.3851	-38.3148														39.5977	-10.8071	-9.61459								41.58	-34.967	-61.3464														39.6016	-4.47444	-1.95232
41.685	-34.5001	-37.6373														39.6992	-10.8397	-9.61086								41.685	-34.3842	-60.5469														39.6992	-4.48015	-1.94854
41.79	-33.6884	-36.9812														39.8008	-10.8734	-9.6069								41.79	-33.7433	-59.7626														39.8008	-4.48753	-1.94743
41.895	-32.7972	-36.2946														39.8984	-10.9061	-9.60216								41.895	-33.1116	-58.9264														39.8984	-4.49501	-1.94796
42	-31.9794	-35.6598														40	-10.9356	-9.59619								42	-32.5317	-58.1177														40	-4.5008	-1.94819
42.105	-31.2134	-35.0464														40.0977	-10.9602	-9.58883								42.105	-31.9214	-57.3334														40.1016	-4.50384	-1.94612
42.21	-30.481	-34.4269														40.1992	-10.9782	-9.58023								42.21	-31.2988	-56.5521														40.1992	-4.50409	-1.94064
42.315	-29.7394	-33.8104														40.3008	-10.9888	-9.57086								42.315	-30.7587	-55.719														40.3008	-4.50214	-1.93208
42.42	-29.0039	-33.197														40.3984	-10.9918	-9.56137								42.42	-30.1178	-54.9194														40.3984	-4.49867	-1.92225
42.525	-28.3112	-32.6172														40.5	-10.9875	-9.55248								42.525	-29.5166	-54.1534														40.5	-4.49407	-1.91375
42.63	-27.6154	-32.0129														40.5977	-10.9768	-9.5448								42.63	-28.894	-53.3417														40.6016	-4.48861	-1.90876
42.735	-26.9348	-31.4331														40.6992	-10.9605	-9.53875								42.735	-28.2257	-52.536														40.6992	-4.48255	-1.90804
42.84	-26.2207	-30.8533														40.8008	-10.9399	-9.53444								42.84	-27.6428	-51.7609														40.8008	-4.47632	-1.91084
42.945	-25.5371	-30.2338														40.8984	-10.916	-9.53172								42.945	-27.0203	-50.9857														40.8984	-4.4704	-1.91578
43.05	-24.7955	-29.6661														41	-10.8897	-9.53024								43.05	-26.4404	-50.1801														41	-4.46513	-1.92171
43.155	-24.1547	-29.0558														41.0977	-10.862	-9.52956								43.155	-25.8881	-49.3866														41.1016	-4.46074	-1.92798
43.26	-23.5413	-28.4851														41.1992	-10.834	-9.52925								43.26	-25.3448	-48.6359														41.1992	-4.45747	-1.93399
43.365	-22.9309	-27.9419														41.3008	-10.8068	-9.52893								43.365	-24.7864	-47.8912														41.3008	-4.45575	-1.93896
43.47	-22.3053	-27.42														41.3984	-10.7817	-9.52825								43.47	-24.3073	-47.1252														41.3984	-4.45596	-1.94225
43.575	-21.6553	-26.9165														41.5	-10.7598	-9.52685								43.575	-23.819	-46.3715														41.5	-4.45853	-1.94407
43.68	-21.1426	-26.3519														41.5977	-10.742	-9.5243								43.68	-23.3185	-45.5475														41.6016	-4.46356	-1.94524
43.785	-20.5566	-25.8667														41.6992	-10.729	-9.52016								43.785	-22.8302	-44.7937														41.6992	-4.4707	-1.94653
43.89	-20.0165	-25.3723														41.8008	-10.7213	-9.51405								43.89	-22.3236	-44.1101														41.8008	-4.47906	-1.94761
43.995	-19.4977	-24.8383														41.8984	-10.7187	-9.50585								43.995	-21.8079	-43.3533														41.8984	-4.48721	-1.94722
44.1	-19.0094	-24.2706														42	-10.7209	-9.49578								44.1	-21.3287	-42.5812														42	-4.4939	-1.94408
44.205	-18.5242	-23.7518														42.0977	-10.7272	-9.48448								44.205	-20.8466	-41.8182														42.1016	-4.49865	-1.93831
44.31	-18.0176	-23.3093														42.1992	-10.7367	-9.47288								44.31	-20.3888	-41.0095														42.1992	-4.50184	-1.93178
44.415	-17.4927	-22.9095														42.3008	-10.7481	-9.46206								44.415	-19.8914	-40.2802														42.3008	-4.50422	-1.92754
44.52	-17.0319	-22.4792														42.3984	-10.7604	-9.45299								44.52	-19.4122	-39.5966														42.3984	-4.50627	-1.92837
44.625	-16.5894	-22.0215														42.5	-10.7719	-9.44633								44.625	-18.9728	-38.8916														42.5	-4.50763	-1.93551
44.73	-16.2292	-21.5454														42.5977	-10.7816	-9.44234								44.73	-18.4875	-38.1897														42.6016	-4.50737	-1.94817
44.835	-15.7837	-21.0571														42.6992	-10.7886	-9.44087								44.835	-18.0481	-37.4634														42.6992	-4.50484	-1.96401
44.94	-15.4449	-20.5933														42.8008	-10.7922	-9.44155								44.94	-17.6483	-36.7401														42.8008	-4.50036	-1.98029
45.045	-15.0635	-20.1477														42.8984	-10.7929	-9.44392								45.045	-17.2455	-36.0596														42.8984	-4.49552	-1.99482
45.15	-14.6637	-19.7083														43	-10.7914	-9.44752								45.15	-16.8549	-35.3424														43	-4.49256	-2.00636
45.255	-14.325	-19.3115														43.0977	-10.7891	-9.45201								45.255	-16.4459	-34.671														43.1016	-4.49308	-2.0142
45.36	-13.9526	-18.8629														43.1992	-10.7879	-9.45706								45.36	-16.0492	-33.9813														43.1992	-4.49729	-2.0178
45.465	-13.5681	-18.5089														43.3008	-10.7895	-9.46237								45.465	-15.6281	-33.313														43.3008	-4.50388	-2.01667
45.57	-13.208	-18.1519														43.3984	-10.7952	-9.46759								45.57	-15.2496	-32.6935														43.3984	-4.51073	-2.01081
45.675	-12.8937	-17.804														43.5	-10.8056	-9.47232								45.675	-14.798	-32.0282														43.5	-4.5159	-2.00112
45.78	-12.5122	-17.511														43.5977	-10.8201	-9.47613								45.78	-14.4226	-31.369														43.6016	-4.51851	-1.98954
45.885	-12.2437	-17.1539														43.6992	-10.8371	-9.47865								45.885	-14.0442	-30.7037														43.6992	-4.51903	-1.97852
45.99	-11.9507	-16.8304														43.8008	-10.8542	-9.47964								45.99	-13.681	-30.1117														43.8008	-4.51885	-1.97035
46.095	-11.6913	-16.5222														43.8984	-10.8688	-9.47907								46.095	-13.3728	-29.4769														43.8984	-4.51933	-1.96621
46.2	-11.3953	-16.2384														44	-10.8784	-9.47727								46.2	-13.0676	-28.8727														44	-4.52101	-1.96607
46.305	-11.1237	-15.9576														44.0977	-10.8817	-9.47492								46.305	-12.7777	-28.2928														44.1016	-4.52342	-1.96934
46.41	-10.8063	-15.6158														44.1992	-10.8782	-9.473								46.41	-12.5031	-27.7252														44.1992	-4.52554	-1.97563
46.515	-10.4919	-15.3046														44.3008	-10.8687	-9.4727								46.515	-12.1826	-27.1332														44.3008	-4.5265	-1.98494
46.62	-10.26	-15.0208														44.3984	-10.8548	-9.4752								46.62	-11.8073	-26.5656														44.3984	-4.52594	-1.99708
46.725	-10.0098	-14.7034														44.5	-10.8389	-9.48142								46.725	-11.4471	-25.9491														44.5	-4.52398	-2.01112
46.83	-9.86938	-14.4165														44.5977	-10.8232	-9.49194								46.83	-11.0809	-25.4303														44.6016	-4.52099	-2.02536
46.935	-9.6283	-14.1693														44.6992	-10.81	-9.50684								46.935	-10.7147	-24.8291														44.6992	-4.51719	-2.03803
47.04	-9.45435	-13.9252														44.8008	-10.8012	-9.5258								47.04	-10.4126	-24.2737														44.8008	-4.51282	-2.04783
47.145	-9.24072	-13.7085														44.8984	-10.7978	-9.5481								47.145	-10.1379	-23.7335														44.8984	-4.50814	-2.05412
47.25	-9.021	-13.4491														45	-10.8007	-9.57273								47.25	-9.82971	-23.2208														45	-4.50345	-2.05671
47.355	-8.76465	-13.2782														45.0977	-10.8098	-9.5984								47.355	-9.58862	-22.6898														45.1016	-4.49882	-2.05575
47.46	-8.53882	-13.1317														45.1992	-10.8247	-9.62354								47.46	-9.36584	-22.2076														45.1992	-4.49394	-2.05153
47.565	-8.3374	-12.9303														45.3008	-10.8447	-9.64643								47.565	-9.17664	-21.7407														45.3008	-4.48827	-2.04447
47.67	-8.18481	-12.7716														45.3984	-10.8688	-9.66531								47.67	-8.95081	-21.2982														45.3984	-4.48154	-2.0351
47.775	-8.00476	-12.5854														45.5	-10.8959	-9.67859								47.775	-8.75854	-20.8679														45.5	-4.47418	-2.02417
47.88	-7.80945	-12.323														45.5977	-10.9247	-9.68513								47.88	-8.53271	-20.3613														45.6016	-4.46741	-2.01258
47.985	-7.67822	-12.088														45.6992	-10.9537	-9.68448								47.985	-8.32825	-19.9097														45.6992	-4.46292	-2.00117
48.09	-7.52258	-11.853														45.8008	-10.9814	-9.67704								48.09	-8.0719	-19.4336														45.8008	-4.4624	-1.99015
48.195	-7.40662	-11.5936														45.8984	-11.0058	-9.664								48.195	-7.83081	-18.9911														45.8984	-4.46694	-1.9791
48.3	-7.2052	-11.4044														46	-11.0251	-9.64723								48.3	-7.60803	-18.5699														46	-4.47647	-1.96718
48.405	-7.05872	-11.1908														46.0977	-11.0372	-9.62895								48.405	-7.36694	-18.1641														46.1016	-4.48953	-1.95382
48.51	-6.91833	-10.9985														46.1992	-11.0408	-9.61141								48.51	-7.16248	-17.746														46.1992	-4.50335	-1.93943
48.615	-6.80847	-10.7849														46.3008	-11.035	-9.59655								48.615	-6.92139	-17.3096														46.3008	-4.5144	-1.92537
48.72	-6.70166	-10.6079														46.3984	-11.0197	-9.58578								48.72	-6.75659	-16.9128														46.3984	-4.51946	-1.91377
48.825	-6.58569	-10.5042														46.5	-10.996	-9.57981								48.825	-6.57043	-16.5405														46.5	-4.51686	-1.90694
48.93	-6.46973	-10.4065														46.5977	-10.9661	-9.57862								48.93	-6.39954	-16.1255														46.6016	-4.50723	-1.90685
49.035	-6.37207	-10.2509														46.6992	-10.933	-9.58147								49.035	-6.20117	-15.7288														46.6992	-4.49324	-1.91436
49.14	-6.25	-10.1044														46.8008	-10.8999	-9.58707								49.14	-5.9967	-15.3778														46.8008	-4.47835	-1.92866
49.245	-6.07605	-9.94263														46.8984	-10.8702	-9.5939								49.245	-5.88379	-15.0269														46.8984	-4.46545	-1.94725
49.35	-5.96619	-9.80225														47	-10.8463	-9.6005								49.35	-5.7373	-14.6454														47	-4.45592	-1.96667
49.455	-5.84106	-9.6405														47.0977	-10.83	-9.60589								49.455	-5.55115	-14.2822														47.1016	-4.44985	-1.98362
49.56	-5.75562	-9.47876														47.1992	-10.8217	-9.60982								49.56	-5.41687	-13.9282														47.1992	-4.44668	-1.99566
49.665	-5.67627	-9.37195														47.3008	-10.8209	-9.61284								49.665	-5.31616	-13.5895														47.3008	-4.4459	-2.00164
49.77	-5.61218	-9.19189														47.3984	-10.826	-9.61617								49.77	-5.17578	-13.2599														47.3984	-4.44741	-2.00178
49.875	-5.54504	-9.05762														47.5	-10.8352	-9.62131								49.875	-5.04761	-12.9669														47.5	-4.45144	-1.99739
49.98	-5.49927	-8.92029														47.5977	-10.8463	-9.62953								49.98	-4.88892	-12.6465														47.6016	-4.45817	-1.99052
		-8.81042														47.6992	-10.8577	-9.64142								50.085	-4.75769	-12.323														47.6992	-4.46737	-1.98337
																47.8008	-10.8678	-9.65662								50.19	-4.58374	-12.0667														47.8008	-4.47822	-1.97799
																47.8984	-10.8759	-9.67374								50.295	-4.46777	-11.8256														47.8984	-4.48954	-1.97602
																48	-10.8818	-9.69067								50.4	-4.34265	-11.5234														48	-4.50007	-1.97862
																48.0977	-10.8857	-9.70496								50.505	-4.23889	-11.2305														48.1016	-4.50892	-1.98612
																48.1992	-10.8883	-9.71437								50.61	-4.09546	-10.9161														48.1992	-4.51554	-1.99791
																48.3008	-10.8902	-9.71732								50.715	-3.9856	-10.6873														48.3008	-4.51961	-2.01248
																48.3984	-10.8922	-9.71321								50.82	-3.88489	-10.4218														48.3984	-4.52071	-2.02774
																48.5	-10.8951	-9.70252								50.925	-3.81775	-10.1837														48.5	-4.51818	-2.04181
																48.5977	-10.8991	-9.68671								51.03	-3.72314	-9.90601														48.6016	-4.51168	-2.05323
																48.6992	-10.9044	-9.6679								51.135	-3.60718	-9.66492														48.6992	-4.50177	-2.06097
																48.8008	-10.9108	-9.64843								51.24	-3.52173	-9.42993														48.8008	-4.49025	-2.06406
																48.8984	-10.9178	-9.63046								51.345	-3.46069	-9.21936														48.8984	-4.47943	-2.06157
																49	-10.9246	-9.61552								51.45	-3.39355	-8.99048														49	-4.47115	-2.05298
																49.0977	-10.9305	-9.60441								51.555	-3.33252	-8.76465														49.1016	-4.46587	-2.03889
																49.1992	-10.9349	-9.59714								51.66	-3.23486	-8.53882														49.1992	-4.46292	-2.02124
																49.3008	-10.9372	-9.59312								51.765	-3.16772	-8.33435														49.3008	-4.46132	-2.00278
																49.3984	-10.9372	-9.59146								51.87	-3.09143	-8.14514														49.3984	-4.46048	-1.9861
																49.5	-10.9349	-9.59128								51.975	-3.0304	-7.92236														49.5	-4.46059	-1.97273
																49.5977	-10.9305	-9.59184								52.08	-2.89917	-7.76062														49.6016	-4.46203	-1.96268
																49.6992	-10.9244	-9.59269								52.185	-2.83508	-7.55005														49.6992	-4.46473	-1.95517
																49.8008	-10.917	-9.59356								52.29	-2.70386	-7.38831														49.8008	-4.46778	-1.94964
																49.8984	-10.909	-9.59422								52.395	-2.60925	-7.1991														49.8984	-4.46981	-1.9466
																50	-10.9009	-9.59433								52.5	-2.49634	-7.01599														50	-4.46973	-1.94771
																50.0977	-10.8931	-9.5934								52.605	-2.42615	-6.86646														50.1016	-4.46729	-1.95476
																50.1992	-10.8859	-9.59078								52.71	-2.33154	-6.6925														50.1992	-4.463	-1.9685
																50.3008	-10.8794	-9.58585								52.815	-2.2583	-6.54297														50.3008	-4.45791	-1.98769
																50.3984	-10.8733	-9.57818								52.92	-2.20642	-6.40259														50.3984	-4.45345	-2.0093
																50.5	-10.8672	-9.56772								53.025	-2.1637	-6.25305														50.5	-4.45126	-2.02934
																50.5977	-10.8605	-9.55491								53.13	-2.10571	-6.10046														50.6016	-4.45265	-2.04409
																50.6992	-10.8526	-9.54065								53.235	-2.04773	-5.95093														50.6992	-4.45784	-2.0513
																50.8008	-10.8431	-9.52616								53.34	-2.02942	-5.85022														50.8008	-4.46574	-2.05081
																50.8984	-10.8319	-9.51272								53.445	-2.00195	-5.70068														50.8984	-4.47448	-2.04444
																51	-10.8193	-9.5014								53.55	-1.97449	-5.52368														51	-4.48226	-2.03502
																51.0977	-10.8058	-9.49279								53.655	-1.96533	-5.40466														51.1016	-4.48795	-2.02498
																51.1992	-10.7923	-9.48689								53.76	-1.9928	-5.27039														51.1992	-4.49105	-2.01574
																51.3008	-10.7802	-9.4831								53.865	-1.9928	-5.16357														51.3008	-4.49154	-2.0079
																51.3984	-10.7709	-9.4805								53.97	-1.98669	-5.05066														51.3984	-4.48981	-2.00177
																51.5	-10.7659	-9.47808								54.075	-1.94702	-4.96826														51.5	-4.48648	-1.99766
																51.5977	-10.7665	-9.47513								54.18	-1.95923	-4.89502														51.6016	-4.48254	-1.99553
																51.6992	-10.7732	-9.47145								54.285	-1.92871	-4.82483														51.6992	-4.47908	-1.99502
																51.8008	-10.7858	-9.46746								54.39	-1.88904	-4.71802														51.8008	-4.47703	-1.99556
																51.8984	-10.8032	-9.46403								54.495	-1.80054	-4.62646														51.8984	-4.47684	-1.99681
																52	-10.8233	-9.46224								54.6	-1.71814	-4.52271														52	-4.47845	-1.99914
																52.0977	-10.8436	-9.46309								54.705	-1.67236	-4.44336														52.1016	-4.48139	-2.00321
																52.1992	-10.8616	-9.46724								54.81	-1.58997	-4.37317														52.1992	-4.48501	-2.00947
																52.3008	-10.8753	-9.47494								54.915	-1.49231	-4.27856														52.3008	-4.48865	-2.01749
																52.3984	-10.8833	-9.48609								55.02	-1.39465	-4.15649														52.3984	-4.4918	-2.0255
																52.5	-10.8856	-9.50041								55.125	-1.33972	-4.05273														52.5	-4.49448	-2.03057
																52.5977	-10.8828	-9.51756								55.23	-1.30005	-3.94897														52.6016	-4.49737	-2.02972
																52.6992	-10.8761	-9.53723								55.335	-1.26648	-3.86963														52.6992	-4.50159	-2.0212
																52.8008	-10.8671	-9.55903								55.44	-1.24207	-3.75671														52.8008	-4.50807	-2.00557
																52.8984	-10.8574	-9.58237								55.545	-1.25122	-3.72314														52.8984	-4.517	-1.98573
																53	-10.8479	-9.60634								55.65	-1.23291	-3.6438														53	-4.52789	-1.96581
																53.0977	-10.8395	-9.62965								55.755	-1.18713	-3.58276														53.1016	-4.53976	-1.94947
																53.1992	-10.8323	-9.65075								55.86	-1.16272	-3.50342														53.1992	-4.55157	-1.93897
																53.3008	-10.8262	-9.66808								55.965	-1.19629	-3.42407														53.3008	-4.56227	-1.93493
																53.3984	-10.821	-9.68031								56.07	-1.19019	-3.38745														53.3984	-4.57085	-1.93668
																53.5	-10.8164	-9.6866								56.175	-1.19934	-3.31421														53.5	-4.57619	-1.94289
																53.5977	-10.8126	-9.68678								56.28	-1.19019	-3.26233														53.6016	-4.57726	-1.95206
																53.6992	-10.8099	-9.6813								56.385	-1.15051	-3.2074														53.6992	-4.57335	-1.96281
																53.8008	-10.8093	-9.67115								56.49	-1.09863	-3.14331														53.8008	-4.56458	-1.97397
																53.8984	-10.8116	-9.65755								56.595	-1.11694	-3.1189														53.8984	-4.55202	-1.98446
																54	-10.8177	-9.64184								56.7	-1.10474	-3.04871														54	-4.53754	-1.99329
																54.0977	-10.8282	-9.62522								56.805	-1.10474	-3.0304														54.1016	-4.52322	-1.9997
																54.1992	-10.8426	-9.60879								56.91	-1.10168	-3.00903														54.1992	-4.51067	-2.00361
																54.3008	-10.8599	-9.59355								57.015	-1.08337	-2.95715														54.3008	-4.50055	-2.00554
																54.3984	-10.8782	-9.58046								57.12	-1.05896	-2.87781														54.3984	-4.49256	-2.00623
																54.5	-10.895	-9.57044								57.225	-1.14441	-2.80151														54.5	-4.48607	-2.00621
																54.5977	-10.9075	-9.56419								57.33	-1.15051	-2.73438														54.6016	-4.48086	-2.00562
																54.6992	-10.9133	-9.56201								57.435	-1.17188	-2.70081														54.6992	-4.47772	-2.00421
																54.8008	-10.9108	-9.56351								57.54	-1.15662	-2.62451														54.8008	-4.47791	-2.00171
																54.8984	-10.8996	-9.56753								57.645	-1.15051	-2.54211														54.8984	-4.48197	-1.99805
																55	-10.8804	-9.57217								57.75	-1.05591	-2.53296														55	-4.48879	-1.99397
																55.0977	-10.8553	-9.57512								57.855	-1.00403	-2.47803														55.1016	-4.49585	-1.99106
																55.1992	-10.8269	-9.57405								57.96	-0.933838	-2.47498														55.1992	-4.50028	-1.99129
																55.3008	-10.7984	-9.56711								58.065	-0.906372	-2.45972														55.3008	-4.50019	-1.99617
																55.3984	-10.7729	-9.55332								58.17	-0.927734	-2.4231														55.3984	-4.49531	-2.00571
																55.5	-10.753	-9.53285								58.275	-0.897217	-2.37732														55.5	-4.48687	-2.01819
																55.5977	-10.7407	-9.50708								58.38	-0.860596	-2.33459														55.6016	-4.47707	-2.03062
																55.6992	-10.7371	-9.47842								58.485	-0.830078	-2.28577														55.6992	-4.46844	-2.03985
																55.8008	-10.7421	-9.44999								58.59	-0.796509	-2.30713														55.8008	-4.46302	-2.04367
																55.8984	-10.7551	-9.42518								58.695	-0.759888	-2.24915														55.8984	-4.46191	-2.04151
																56	-10.7748	-9.4071								58.8	-0.732422	-2.22778														56	-4.46463	-2.03446
																56.0977	-10.7993	-9.39808								58.905	-0.726318	-2.20032														56.1016	-4.46932	-2.0246
																56.1992	-10.8269	-9.39939								59.01	-0.747681	-2.20642														56.1992	-4.47351	-2.01432
																56.3008	-10.8557	-9.41108								59.115	-0.708008	-2.13318														56.3008	-4.47533	-2.00569
																56.3984	-10.884	-9.43207								59.22	-0.759888	-2.07825														56.3984	-4.47437	-2.00065
																56.5	-10.9105	-9.46041								59.325	-0.830078	-2.06299														56.5	-4.47187	-2.00074
																56.5977	-10.9337	-9.49371								59.43	-0.848389	-2.03552														56.6016	-4.47004	-2.00667
																56.6992	-10.9528	-9.52943								59.535	-0.842285	-2.04163														56.6992	-4.47108	-2.01779
																56.8008	-10.9666	-9.56524								59.64	-0.787354	-2.02332														56.8008	-4.47633	-2.03195
																56.8984	-10.9749	-9.59917								59.745	-0.769043	-2.01111														56.8984	-4.48551	-2.0463
																57	-10.9775	-9.62968								59.85	-0.72937	-1.99585														57	-4.49661	-2.05832
																57.0977	-10.9747	-9.65571								59.955	-0.689697	-1.95618														57.1016	-4.50675	-2.06641
																57.1992	-10.9674	-9.67659																								57.1992	-4.5135	-2.07001
																57.3008	-10.957	-9.69207																								57.3008	-4.51578	-2.06929
																57.3984	-10.9446	-9.70223																								57.3984	-4.51422	-2.06516
																57.5	-10.9317	-9.70738																								57.5	-4.51038	-2.05903
																57.5977	-10.9193	-9.70796																								57.6016	-4.50585	-2.05221
																57.6992	-10.9082	-9.70438																								57.6992	-4.50183	-2.04523
																57.8008	-10.8988	-9.69695																								57.8008	-4.49906	-2.0376
																57.8984	-10.891	-9.68583																								57.8984	-4.49805	-2.02834
																58	-10.8846	-9.67112																								58	-4.49925	-2.01688
																58.0977	-10.8793	-9.65299																								58.1016	-4.503	-2.00373
																58.1992	-10.8748	-9.63186																								58.1992	-4.50917	-1.99058
																58.3008	-10.8707	-9.6085																								58.3008	-4.51697	-1.97963
																58.3984	-10.8667	-9.58406																								58.3984	-4.52489	-1.97275
																58.5	-10.8623	-9.55997																								58.5	-4.5311	-1.97087
																58.5977	-10.8572	-9.53769																								58.6016	-4.53416	-1.97373
																58.6992	-10.8508	-9.5185																								58.6992	-4.53371	-1.98029
																58.8008	-10.8424	-9.50325																								58.8008	-4.53044	-1.98912
																58.8984	-10.8317	-9.49225																								58.8984	-4.52576	-1.99855
																59	-10.8185	-9.48528																								59	-4.52102	-2.00701
																59.0977	-10.8031	-9.48167																								59.1016	-4.51714	-2.01328
																59.1992	-10.7864	-9.48047																								59.1992	-4.51457	-2.01701
																59.3008	-10.7701	-9.48055																								59.3008	-4.5134	-2.0187
																59.3984	-10.7563	-9.48072																								59.3984	-4.51345	-2.01906
																59.5	-10.747	-9.47979																								59.5	-4.51431	-2.0183
																59.5977	-10.7441	-9.47666																								59.6016	-4.51524	-2.01582
																59.6992	-10.7485	-9.4704																								59.6992	-4.51531	-2.0108
																59.8008	-10.7602	-9.46045																								59.8008	-4.51362	-2.00297
																59.8984	-10.778	-9.44668																								59.8984	-4.50944	-1.99297
																60	-10.8001	-9.4296																								60	-4.50248	-1.982
																60.0977	-10.8243	-9.4103																								60.1016	-4.49296	-1.97123
																60.1992	-10.8486	-9.39046																								60.1992	-4.48175	-1.96154
																60.3008	-10.8714	-9.37217																								60.3008	-4.46991	-1.95368
																60.3984	-10.8921	-9.35761																								60.3984	-4.45863	-1.94835
																60.5	-10.91	-9.34871																								60.5	-4.44896	-1.94617
																60.5977	-10.9251	-9.34684																								60.6016	-4.44172	-1.9475
																60.6992	-10.9371	-9.35254																								60.6992	-4.43762	-1.95227
																60.8008	-10.9459	-9.3655																								60.8008	-4.43712	-1.96012
																60.8984	-10.9511	-9.3847																								60.8984	-4.44039	-1.97044
																61	-10.9521	-9.40875																								61	-4.44713	-1.98218
																61.0977	-10.9489	-9.43619																								61.1016	-4.45653	-1.99372
																61.1992	-10.9411	-9.46571																								61.1992	-4.46746	-2.00312
																61.3008	-10.9286	-9.49631																								61.3008	-4.47893	-2.0086
																61.3984	-10.9114	-9.52718																								61.3984	-4.49034	-2.00937
																61.5	-10.8893	-9.55763																								61.5	-4.50137	-2.00592
																61.5977	-10.8626	-9.58696																								61.6016	-4.51165	-2.00007
																61.6992	-10.832	-9.61441																								61.6992	-4.52041	-1.99417
																61.8008	-10.7988	-9.63916																								61.8008	-4.52659	-1.99025
																61.8984	-10.7651	-9.66047																								61.8984	-4.52931	-1.98931
																62	-10.7332	-9.67775																								62	-4.52824	-1.9911
																62.0977	-10.7057	-9.69067																								62.1016	-4.5238	-1.99449
																62.1992	-10.6843	-9.69922																								62.1992	-4.51727	-1.9983
																62.3008	-10.67	-9.70369																								62.3008	-4.51061	-2.00195
																62.3984	-10.6628	-9.70459																								62.3984	-4.50611	-2.00574
																62.5	-10.662	-9.70251																								62.5	-4.50579	-2.01033
																62.5977	-10.6665	-9.69803																								62.6016	-4.5105	-2.01591
																62.6992	-10.6752	-9.69155																								62.6992	-4.51959	-2.02164
																62.8008	-10.6872	-9.68336																								62.8008	-4.53103	-2.02582
																62.8984	-10.7017	-9.67362																								62.8984	-4.54235	-2.02683
																63	-10.718	-9.6625																								63	-4.55137	-2.02401
																63.0977	-10.7354	-9.65029																								63.1016	-4.55674	-2.01796
																63.1992	-10.7527	-9.63748																								63.1992	-4.55782	-2.01012
																63.3008	-10.7687	-9.62478																								63.3008	-4.55445	-2.002
																63.3984	-10.7821	-9.61307																								63.3984	-4.54708	-1.99468
																63.5	-10.7917	-9.60331																								63.5	-4.53685	-1.98878
																63.5977	-10.797	-9.59639																								63.6016	-4.52552	-1.9848
																63.6992	-10.7979	-9.59296																								63.6992	-4.51495	-1.9833
																63.8008	-10.7949	-9.59328																								63.8008	-4.50665	-1.98482
																63.8984	-10.7891	-9.5971																								63.8984	-4.50173	-1.98946
																64	-10.7818	-9.60363																								64	-4.50096	-1.99693
																64.0977	-10.7745	-9.6116																								64.1016	-4.50468	-2.00671
																64.1992	-10.7682	-9.61932																								64.1992	-4.51259	-2.01816
																64.3008	-10.7635	-9.62502																								64.3008	-4.5234	-2.03049
																64.3984	-10.7606	-9.62698																								64.3984	-4.53501	-2.0423
																64.5	-10.7593	-9.62381																								64.5	-4.54496	-2.05153
																64.5977	-10.7593	-9.61461																								64.6016	-4.55112	-2.05608
																64.6992	-10.7607	-9.59905																								64.6992	-4.5523	-2.05461
																64.8008	-10.7635	-9.57743																								64.8008	-4.54864	-2.04744
																64.8984	-10.7683	-9.55067																								64.8984	-4.54142	-2.03643
																65	-10.7762	-9.52032																								65	-4.53261	-2.02418
																65.0977	-10.788	-9.48845																								65.1016	-4.52435	-2.01293
																65.1992	-10.8047	-9.45749																								65.1992	-4.51852	-2.00389
																65.3008	-10.8271	-9.42997																								65.3008	-4.51639	-1.99735
																65.3984	-10.8551	-9.40817																								65.3984	-4.51824	-1.99329
																65.5	-10.8882	-9.39378																								65.5	-4.52341	-1.99156
																65.5977	-10.9249	-9.38755																								65.6016	-4.53063	-1.99205
																65.6992	-10.9633	-9.3892																								65.6992	-4.53848	-1.99449
																65.8008	-11.0006	-9.3974																								65.8008	-4.54576	-1.99854
																65.8984	-11.0342	-9.41011																								65.8984	-4.5513	-2.00359
																66	-11.0613	-9.42488																								66	-4.55378	-2.0087
																66.0977	-11.08	-9.43939																								66.1016	-4.55197	-2.01276
																66.1992	-11.0886	-9.45179																								66.1992	-4.54553	-2.01491
																66.3008	-11.0867	-9.46107																								66.3008	-4.5357	-2.01501
																66.3984	-11.0745	-9.46714																								66.3984	-4.52506	-2.01358
																66.5	-11.053	-9.47083																								66.5	-4.51632	-2.01145
																66.5977	-11.0238	-9.47365																								66.6016	-4.51077	-2.00922
																66.6992	-10.9891	-9.47741																								66.6992	-4.50778	-2.00697
																66.8008	-10.9512	-9.48389																								66.8008	-4.50536	-2.00443
																66.8984	-10.9121	-9.49449																								66.8984	-4.50154	-2.00124
																67	-10.8737	-9.50995																								67	-4.49542	-1.99733
																67.0977	-10.8372	-9.5303																								67.1016	-4.48754	-1.99297
																67.1992	-10.8036	-9.55484																								67.1992	-4.47953	-1.98869
																67.3008	-10.7731	-9.58224																								67.3008	-4.47338	-1.98504
																67.3984	-10.7456	-9.61068																								67.3984	-4.47061	-1.98227
																67.5	-10.7213	-9.63802																								67.5	-4.47184	-1.98032
																67.5977	-10.7	-9.66204																								67.6016	-4.47701	-1.97896
																67.6992	-10.6822	-9.68059																								67.6992	-4.48589	-1.97784
																67.8008	-10.6683	-9.69188																								67.8008	-4.49839	-1.97666
																67.8984	-10.6591	-9.6946																								67.8984	-4.51414	-1.9753
																68	-10.6551	-9.68814																								68	-4.53186	-1.97374
																68.0977	-10.6569	-9.67264																								68.1016	-4.54898	-1.97223
																68.1992	-10.665	-9.649																								68.1992	-4.5621	-1.97121
																68.3008	-10.6793	-9.61872																								68.3008	-4.56814	-1.9711
																68.3984	-10.6995	-9.58376																								68.3984	-4.56557	-1.97193
																68.5	-10.7246	-9.54625																								68.5	-4.55505	-1.9733
																68.5977	-10.7533	-9.50829																								68.6016	-4.5393	-1.97441
																68.6992	-10.7838	-9.47179																								68.6992	-4.52192	-1.97431
																68.8008	-10.8141	-9.43833																								68.8008	-4.50615	-1.97233
																68.8984	-10.8423	-9.40921																								68.8984	-4.49407	-1.96843
																69	-10.8668	-9.38542																								69	-4.48654	-1.96358
																69.0977	-10.8865	-9.36769																								69.1016	-4.48335	-1.95956
																69.1992	-10.9005	-9.35657																								69.1992	-4.48386	-1.95817
																69.3008	-10.9089	-9.35229																								69.3008	-4.48744	-1.9602
																69.3984	-10.9119	-9.35477																								69.3984	-4.49368	-1.96511
																69.5	-10.9103	-9.36351																								69.5	-4.50249	-1.97147
																69.5977	-10.9053	-9.37762																								69.6016	-4.51397	-1.97772
																69.6992	-10.898	-9.39587																								69.6992	-4.52831	-1.98285
																69.8008	-10.8896	-9.41685																								69.8008	-4.54545	-1.98659
																69.8984	-10.881	-9.43906																								69.8984	-4.56456	-1.98914
																70	-10.8729	-9.46111																								70	-4.58364	-1.99108
																70.0977	-10.8656	-9.48186																								70.1016	-4.59962	-1.99313
																70.1992	-10.8593	-9.50047																								70.1992	-4.60937	-1.99576
																70.3008	-10.8543	-9.51646																								70.3008	-4.61086	-1.99898
																70.3984	-10.851	-9.52971																								70.3984	-4.60413	-2.00223
																70.5	-10.8496	-9.54044																								70.5	-4.5912	-2.00472
																70.5977	-10.8505	-9.54905																								70.6016	-4.57536	-2.0059
																70.6992	-10.8537	-9.55605																								70.6992	-4.55986	-2.0057
																70.8008	-10.8586	-9.56186																								70.8008	-4.54682	-2.00431
																70.8984	-10.8641	-9.56672																								70.8984	-4.53665	-2.00196
																71	-10.8692	-9.57063																								71	-4.52838	-1.99887
																71.0977	-10.8727	-9.57335																								71.1016	-4.52053	-1.99553
																71.1992	-10.8739	-9.57451																								71.1992	-4.51258	-1.99268
																71.3008	-10.8726	-9.57376																								71.3008	-4.50556	-1.99116
																71.3984	-10.8694	-9.57085																								71.3984	-4.50174	-1.99138
																71.5	-10.8651	-9.56575																								71.5	-4.50316	-1.99291
																71.5977	-10.8608	-9.55856																								71.6016	-4.5102	-1.99439
																71.6992	-10.8573	-9.5495																								71.6992	-4.52107	-1.99374
																71.8008	-10.8554	-9.53881																								71.8008	-4.53273	-1.98892
																71.8984	-10.8553	-9.52668																								71.8984	-4.54221	-1.9789
																72	-10.8569	-9.51328																								72	-4.54744	-1.96421
																72.0977	-10.86	-9.49882																								72.1016	-4.54772	-1.94682
																72.1992	-10.8643	-9.48365																								72.1992	-4.54337	-1.92945
																72.3008	-10.8696	-9.46829																								72.3008	-4.53547	-1.91454
																72.3984	-10.8758	-9.4535																								72.3984	-4.5255	-1.90352
																72.5	-10.8832	-9.44023																								72.5	-4.51502	-1.89691
																72.5977	-10.8919	-9.42956																								72.6016	-4.5056	-1.89481
																72.6992	-10.9019	-9.42248																								72.6992	-4.49858	-1.89735
																72.8008	-10.913	-9.41979																								72.8008	-4.49467	-1.90467
																72.8984	-10.9248	-9.42194																								72.8984	-4.49382	-1.91665
																73	-10.9365	-9.42899																								73	-4.49553	-1.93234
																73.0977	-10.947	-9.44067																								73.1016	-4.49925	-1.95002
																73.1992	-10.9558	-9.45652																								73.1992	-4.50456	-1.96762
																73.3008	-10.9622	-9.47594																								73.3008	-4.51106	-1.98344
																73.3984	-10.966	-9.49829																								73.3984	-4.51804	-1.99652
																73.5	-10.9673	-9.52286																								73.5	-4.52461	-2.00676
																73.5977	-10.966	-9.54876																								73.6016	-4.52975	-2.01468
																73.6992	-10.9619	-9.57497																								73.6992	-4.53264	-2.0211
																73.8008	-10.9547	-9.6003																								73.8008	-4.53294	-2.02689
																73.8984	-10.944	-9.62358																								73.8984	-4.5311	-2.03263
																74	-10.9296	-9.64379																								74	-4.52849	-2.03834
																74.0977	-10.9116	-9.66027																								74.1016	-4.52698	-2.04359
																74.1992	-10.8906	-9.67275																								74.1992	-4.52832	-2.04804
																74.3008	-10.8678	-9.68135																								74.3008	-4.53353	-2.05194
																74.3984	-10.8444	-9.68647																								74.3984	-4.54266	-2.05607
																74.5	-10.8219	-9.68862																								74.5	-4.5548	-2.06095
																74.5977	-10.8011	-9.68833																								74.6016	-4.56819	-2.06609
																74.6992	-10.7829	-9.686																								74.6992	-4.58046	-2.06988
																74.8008	-10.7675	-9.68188																								74.8008	-4.58895	-2.07055
																74.8984	-10.7549	-9.67605																								74.8984	-4.5914	-2.06698
																75	-10.7452	-9.66846																								75	-4.58668	-2.05916
																75.0977	-10.7385	-9.659																								75.1016	-4.57512	-2.04794
																75.1992	-10.735	-9.64762																								75.1992	-4.55816	-2.03492
																75.3008	-10.7351	-9.6344																								75.3008	-4.53785	-2.02198
																75.3984	-10.7391	-9.61959																								75.3984	-4.51636	-2.01094
																75.5	-10.7468	-9.60369																								75.5	-4.49592	-2.00308
																75.5977	-10.7578	-9.58739																								75.6016	-4.47861	-1.99857
																75.6992	-10.7709	-9.57148																								75.6992	-4.46586	-1.99644
																75.8008	-10.7848	-9.55682																								75.8008	-4.45804	-1.99479
																75.8984	-10.798	-9.54424																								75.8984	-4.45452	-1.99139
																76	-10.8092	-9.53446																								76	-4.45456	-1.98459
																76.0977	-10.8174	-9.52808																								76.1016	-4.45787	-1.97377
																76.1992	-10.8226	-9.52552																								76.1992	-4.46463	-1.95986
																76.3008	-10.8252	-9.52701																								76.3008	-4.47467	-1.94517
																76.3984	-10.8261	-9.53256																								76.3984	-4.48685	-1.93275
																76.5	-10.8269	-9.54198																								76.5	-4.49926	-1.92531
																76.5977	-10.8287	-9.55488																								76.6016	-4.50999	-1.92426
																76.6992	-10.8328	-9.57074																								76.6992	-4.51811	-1.92919
																76.8008	-10.8396	-9.5889																								76.8008	-4.5237	-1.93821
																76.8984	-10.8491	-9.60869																								76.8984	-4.52722	-1.94865
																77	-10.8607	-9.62945																								77	-4.52875	-1.95804
																77.0977	-10.8736	-9.65055																								77.1016	-4.52767	-1.96512
																77.1992	-10.8868	-9.67133																								77.1992	-4.52331	-1.97025
																77.3008	-10.8995	-9.69101																								77.3008	-4.5159	-1.97486
																77.3984	-10.9113	-9.70867																								77.3984	-4.50667	-1.97999
																77.5	-10.9218	-9.72321																								77.5	-4.49749	-1.98522
																77.5977	-10.9308	-9.73352																								77.6016	-4.49013	-1.98881
																77.6992	-10.9382	-9.73859																								77.6992	-4.48567	-1.98881
																77.8008	-10.9439	-9.73781																								77.8008	-4.48459	-1.98424
																77.8984	-10.9476	-9.73107																								77.8984	-4.48687	-1.97536
																78	-10.9492	-9.71889																								78	-4.49208	-1.96349
																78.0977	-10.9489	-9.70236																								78.1016	-4.49972	-1.95081
																78.1992	-10.9471	-9.68294																								78.1992	-4.50931	-1.94006
																78.3008	-10.9443	-9.66223																								78.3008	-4.52035	-1.93401
																78.3984	-10.9414	-9.64171																								78.3984	-4.53205	-1.93446
																78.5	-10.9389	-9.62252																								78.5	-4.54316	-1.94108
																78.5977	-10.9373	-9.60538																								78.6016	-4.55202	-1.95136
																78.6992	-10.9367	-9.59054																								78.6992	-4.55692	-1.96156
																78.8008	-10.9369	-9.57792																								78.8008	-4.55691	-1.9682
																78.8984	-10.9373	-9.56717																								78.8984	-4.55211	-1.9695
																79	-10.9373	-9.55789																								79	-4.54385	-1.9659
																79.0977	-10.9363	-9.54965																								79.1016	-4.53425	-1.95964
																79.1992	-10.934	-9.54215																								79.1992	-4.52567	-1.95347
																79.3008	-10.9299	-9.53524																								79.3008	-4.52003	-1.94954
																79.3984	-10.9239	-9.52898																								79.3984	-4.51851	-1.94877
																79.5	-10.9158	-9.52367																								79.5	-4.52125	-1.9513
																79.5977	-10.9055	-9.51979																								79.6016	-4.52731	-1.9568
																79.6992	-10.8933	-9.51795																								79.6992	-4.53509	-1.96477
																79.8008	-10.8791	-9.51876																								79.8008	-4.54275	-1.97442
																79.8984	-10.8636	-9.5226																								79.8984	-4.54853	-1.98486
																80	-10.8473	-9.52952																								80	-4.55102	-1.99529
																80.0977	-10.8312	-9.53907																								80.1016	-4.54942	-2.00541
																80.1992	-10.8165	-9.55036																								80.1992	-4.54406	-2.01531
																80.3008	-10.8041	-9.56212																								80.3008	-4.53632	-2.02505
																80.3984	-10.7949	-9.57302																								80.3984	-4.52809	-2.03427
																80.5	-10.7895	-9.58184																								80.5	-4.5209	-2.04215
																80.5977	-10.7878	-9.58778																								80.6016	-4.51545	-2.0474
																80.6992	-10.7893	-9.5905																								80.6992	-4.51166	-2.04854
																80.8008	-10.793	-9.59018																								80.8008	-4.50926	-2.04453
																80.8984	-10.798	-9.58741																								80.8984	-4.50814	-2.0352
																81	-10.8031	-9.58307																								81	-4.50838	-2.02174
																81.0977	-10.8075	-9.57814																								81.1016	-4.51005	-2.00643
																81.1992	-10.8106	-9.57354																								81.1992	-4.51312	-1.99207
																81.3008	-10.812	-9.56995																								81.3008	-4.51756	-1.98102
																81.3984	-10.8117	-9.56772																								81.3984	-4.5233	-1.97442
																81.5	-10.8099	-9.56692																								81.5	-4.53036	-1.97178
																81.5977	-10.8071	-9.56741																								81.6016	-4.5384	-1.97134
																81.6992	-10.8039	-9.56908																								81.6992	-4.54643	-1.97088
																81.8008	-10.8009	-9.57191																								81.8008	-4.55286	-1.9687
																81.8984	-10.7988	-9.57611																								81.8984	-4.55621	-1.96419
																82	-10.7978	-9.58199																								82	-4.55591	-1.958
																82.0977	-10.7979	-9.58979																								82.1016	-4.55264	-1.9518
																82.1992	-10.7991	-9.59948																								82.1992	-4.54793	-1.94773
																82.3008	-10.801	-9.61068																								82.3008	-4.54326	-1.94765
																82.3984	-10.8032	-9.62273																								82.3984	-4.53931	-1.95245
																82.5	-10.8056	-9.63483																								82.5	-4.53581	-1.96152
																82.5977	-10.8082	-9.64627																								82.6016	-4.53198	-1.97315
																82.6992	-10.8113	-9.6566																								82.6992	-4.52746	-1.98522
																82.8008	-10.8152	-9.66565																								82.8008	-4.52274	-1.99605
																82.8984	-10.8202	-9.67345																								82.8984	-4.51893	-2.00474
																83	-10.8265	-9.68003																								83	-4.51716	-2.01116
																83.0977	-10.834	-9.68524																								83.1016	-4.5177	-2.01576
																83.1992	-10.8422	-9.68856																								83.1992	-4.51988	-2.01905
																83.3008	-10.8506	-9.68917																								83.3008	-4.52234	-2.02153
																83.3984	-10.8586	-9.68603																								83.3984	-4.52369	-2.0232
																83.5	-10.8657	-9.67821																								83.5	-4.52304	-2.0235
																83.5977	-10.8712	-9.66516																								83.6016	-4.52018	-2.02155
																83.6992	-10.8748	-9.64698																								83.6992	-4.51557	-2.01664
																83.8008	-10.8759	-9.62446																								83.8008	-4.51001	-2.00859
																83.8984	-10.8741	-9.59897																								83.8984	-4.5044	-1.99776
																84	-10.8688	-9.57221																								84	-4.49948	-1.98506
																84.0977	-10.86	-9.54594																								84.1016	-4.49553	-1.97174
																84.1992	-10.8479	-9.52173																								84.1992	-4.49224	-1.95938
																84.3008	-10.8333	-9.50087																								84.3008	-4.48884	-1.94974
																84.3984	-10.8174	-9.48435																								84.3984	-4.48476	-1.94425
																84.5	-10.8016	-9.47289																								84.5	-4.48016	-1.94348
																84.5977	-10.7872	-9.467																								84.6016	-4.47616	-1.94682
																84.6992	-10.7755	-9.46696																								84.6992	-4.47425	-1.95257
																84.8008	-10.7671	-9.47281																								84.8008	-4.47568	-1.95854
																84.8984	-10.7624	-9.48429																								84.8984	-4.48099	-1.96293
																85	-10.7612	-9.50078																								85	-4.48988	-1.96503
																85.0977	-10.7628	-9.52115																								85.1016	-4.50153	-1.96522
																85.1992	-10.7665	-9.54378																								85.1992	-4.51482	-1.96449
																85.3008	-10.7715	-9.56656																								85.3008	-4.52872	-1.96365
																85.3984	-10.7768	-9.58713																								85.3984	-4.54245	-1.96296
																85.5	-10.7816	-9.60322																								85.5	-4.55533	-1.9621
																85.5977	-10.7852	-9.61304																								85.6016	-4.56656	-1.96053
																85.6992	-10.7872	-9.61563																								85.6992	-4.57506	-1.95766
																85.8008	-10.7872	-9.6111																								85.8008	-4.57963	-1.95307
																85.8984	-10.7854	-9.60054																								85.8984	-4.57934	-1.94662
																86	-10.7819	-9.58578																								86	-4.57411	-1.93887
																86.0977	-10.7772	-9.56899																								86.1016	-4.56505	-1.93124
																86.1992	-10.7718	-9.5522																								86.1992	-4.55412	-1.92553
																86.3008	-10.7662	-9.53693																								86.3008	-4.5433	-1.92336
																86.3984	-10.7608	-9.52393																								86.3984	-4.53373	-1.92518
																86.5	-10.7561	-9.51316																								86.5	-4.52547	-1.93023
																86.5977	-10.7525	-9.50391																								86.6016	-4.51784	-1.93663
																86.6992	-10.7506	-9.49511																								86.6992	-4.51016	-1.94229
																86.8008	-10.751	-9.48573																								86.8008	-4.50221	-1.9458
																86.8984	-10.7543	-9.47506																								86.8984	-4.49437	-1.94699
																87	-10.7605	-9.46303																								87	-4.48755	-1.94678
																87.0977	-10.7694	-9.45023																								87.1016	-4.48285	-1.94671
																87.1992	-10.7804	-9.43776																								87.1992	-4.48108	-1.94829
																87.3008	-10.7921	-9.42697																								87.3008	-4.48234	-1.95268
																87.3984	-10.8033	-9.41905																								87.3984	-4.486	-1.96047
																87.5	-10.8128	-9.41473																								87.5	-4.49072	-1.97138
																87.5977	-10.8194	-9.41404																								87.6016	-4.49518	-1.98381
																87.6992	-10.8228	-9.41632																								87.6992	-4.49852	-1.99514
																87.8008	-10.8228	-9.42041																								87.8008	-4.50073	-2.00253
																87.8984	-10.8201	-9.42497																								87.8984	-4.50249	-2.00422
																88	-10.8155	-9.42891																								88	-4.5045	-2.00022
																88.0977	-10.8097	-9.43166																								88.1016	-4.50704	-1.99208
																88.1992	-10.8036	-9.43327																								88.1992	-4.50958	-1.9816
																88.3008	-10.7974	-9.43438																								88.3008	-4.51094	-1.96987
																88.3984	-10.7914	-9.43593																								88.3984	-4.50977	-1.95708
																88.5	-10.7853	-9.43882																								88.5	-4.50533	-1.94321
																88.5977	-10.7793	-9.44363																								88.6016	-4.49795	-1.92876
																88.6992	-10.7731	-9.45048																								88.6992	-4.48929	-1.91482
																88.8008	-10.767	-9.45897																								88.8008	-4.48168	-1.90277
																88.8984	-10.7612	-9.46844																								88.8984	-4.47723	-1.89353
																89	-10.756	-9.47816																								89	-4.47713	-1.8876
																89.0977	-10.7517	-9.48758																								89.1016	-4.48122	-1.8853
																89.1992	-10.7484	-9.49647																								89.1992	-4.48816	-1.88712
																89.3008	-10.7463	-9.50494																								89.3008	-4.49608	-1.89368
																89.3984	-10.7455	-9.51337																								89.3984	-4.50317	-1.90508
																89.5	-10.7458	-9.52218																								89.5	-4.50833	-1.92003
																89.5977	-10.7475	-9.53171																								89.6016	-4.51115	-1.93595
																89.6992	-10.7504	-9.54205																								89.6992	-4.51212	-1.95006
																89.8008	-10.7545	-9.55297																								89.8008	-4.51247	-1.96072
																89.8984	-10.7597	-9.56401																								89.8984	-4.51388	-1.96774
																90	-10.7656	-9.57447																								90	-4.51762	-1.97164
																90.0977	-10.7718	-9.58356																								90.1016	-4.52385	-1.9725
																90.1992	-10.7776	-9.59052																								90.1992	-4.5315	-1.9697
																90.3008	-10.7823	-9.59472																								90.3008	-4.53896	-1.96272
																90.3984	-10.7852	-9.59577																								90.3984	-4.54463	-1.9522
																90.5	-10.7859	-9.59363																								90.5	-4.54726	-1.93996
																90.5977	-10.7839	-9.58872																								90.6016	-4.54591	-1.92835
																90.6992	-10.7793	-9.5818																								90.6992	-4.54027	-1.91913
																90.8008	-10.7723	-9.574																								90.8008	-4.53106	-1.91302
																90.8984	-10.7636	-9.56653																								90.8984	-4.51999	-1.91001
																91	-10.754	-9.56053																								91	-4.5091	-1.90984
																91.0977	-10.7449	-9.55686																								91.1016	-4.49978	-1.91228
																91.1992	-10.7378	-9.55603																								91.1992	-4.49218	-1.91708
																91.3008	-10.7343	-9.55819																								91.3008	-4.4854	-1.92383
																91.3984	-10.7359	-9.56332																								91.3984	-4.47853	-1.93188
																91.5	-10.7434	-9.57133																								91.5	-4.47157	-1.94036
																91.5977	-10.7571	-9.58222																								91.6016	-4.46571	-1.94823
																91.6992	-10.7762	-9.59598																								91.6992	-4.46264	-1.95459
																91.8008	-10.799	-9.61252																								91.8008	-4.46364	-1.95882
																91.8984	-10.8234	-9.63147																								91.8984	-4.46878	-1.96063
																92	-10.8466	-9.65207																								92	-4.47676	-1.95999
																92.0977	-10.8666	-9.67317																								92.1016	-4.48532	-1.95698
																92.1992	-10.8817	-9.69335																								92.1992	-4.49203	-1.95171
																92.3008	-10.8916	-9.71109																								92.3008	-4.4954	-1.94443
																92.3984	-10.8969	-9.72502																								92.3984	-4.49556	-1.93586
																92.5	-10.8987	-9.73403																								92.5	-4.49416	-1.92755
																92.5977	-10.8989	-9.7374																								92.6016	-4.49344	-1.92172
																92.6992	-10.8991	-9.73486																								92.6992	-4.49499	-1.92044
																92.8008	-10.9005	-9.72662																								92.8008	-4.49891	-1.92466
																92.8984	-10.9037	-9.71341																								92.8984	-4.50367	-1.93359
																93	-10.9085	-9.69641																								93	-4.5069	-1.94494
																93.0977	-10.9144	-9.67725																								93.1016	-4.50658	-1.95593
																93.1992	-10.9202	-9.65779																								93.1992	-4.50228	-1.96413
																93.3008	-10.9251	-9.63988																								93.3008	-4.49551	-1.96817
																93.3984	-10.9281	-9.62515																								93.3984	-4.48892	-1.96777
																93.5	-10.9289	-9.61478																								93.5	-4.48493	-1.96366
																93.5977	-10.9274	-9.60939																								93.6016	-4.4846	-1.95725
																93.6992	-10.924	-9.60907																								93.6992	-4.4875	-1.95065
																93.8008	-10.9196	-9.61342																								93.8008	-4.49236	-1.94623
																93.8984	-10.9149	-9.62163																								93.8984	-4.498	-1.94611
																94	-10.9108	-9.63256																								94	-4.5037	-1.95128
																94.0977	-10.9077	-9.64482																								94.1016	-4.50932	-1.96119
																94.1992	-10.906	-9.65689																								94.1992	-4.51487	-1.97386
																94.3008	-10.9054	-9.66725																								94.3008	-4.52045	-1.98659
																94.3984	-10.9056	-9.67465																								94.3984	-4.526	-1.99665
																94.5	-10.9061	-9.67828																								94.5	-4.53119	-2.00216
																94.5977	-10.9067	-9.67781																								94.6016	-4.53527	-2.00246
																94.6992	-10.9069	-9.67351																								94.6992	-4.53722	-1.99829
																94.8008	-10.9069	-9.66604																								94.8008	-4.53621	-1.99152
																94.8984	-10.9067	-9.65636																								94.8984	-4.53206	-1.98446
																95	-10.9068	-9.64556																								95	-4.52551	-1.97915
																95.0977	-10.9073	-9.63474																								95.1016	-4.51777	-1.97679
																95.1992	-10.9087	-9.6249																								95.1992	-4.51017	-1.97737
																95.3008	-10.9109	-9.61685																								95.3008	-4.5037	-1.97974
																95.3984	-10.9141	-9.61112																								95.3984	-4.49908	-1.98233
																95.5	-10.9181	-9.60799																								95.5	-4.49686	-1.98371
																95.5977	-10.9226	-9.60734																								95.6016	-4.49745	-1.98335
																95.6992	-10.9271	-9.60884																								95.6992	-4.50083	-1.98152
																95.8008	-10.9315	-9.61191																								95.8008	-4.50633	-1.97903
																95.8984	-10.9353	-9.61598																								95.8984	-4.5127	-1.97664
																96	-10.9386	-9.62062																								96	-4.51861	-1.97478
																96.0977	-10.9414	-9.62565																								96.1016	-4.52319	-1.97345
																96.1992	-10.9437	-9.63117																								96.1992	-4.52626	-1.97244
																96.3008	-10.9459	-9.63744																								96.3008	-4.52796	-1.97165
																96.3984	-10.948	-9.64464																								96.3984	-4.5282	-1.97137
																96.5	-10.9497	-9.65263																								96.5	-4.52639	-1.97213
																96.5977	-10.9506	-9.66079																								96.6016	-4.5218	-1.97444
																96.6992	-10.9499	-9.66809																								96.6992	-4.5141	-1.97813
																96.8008	-10.9469	-9.67322																								96.8008	-4.50384	-1.9822
																96.8984	-10.9411	-9.67497																								96.8984	-4.49246	-1.98516
																97	-10.9321	-9.67254																								97	-4.48194	-1.98556
																97.0977	-10.9201	-9.6657																								97.1016	-4.4742	-1.98284
																97.1992	-10.9058	-9.65485																								97.1992	-4.47062	-1.97787
																97.3008	-10.8902	-9.64084																								97.3008	-4.47174	-1.97294
																97.3984	-10.8743	-9.62468																								97.3984	-4.47704	-1.9707
																97.5	-10.8595	-9.6072																								97.5	-4.48514	-1.9728
																97.5977	-10.8466	-9.58886																								97.6016	-4.494	-1.9786
																97.6992	-10.8364	-9.56975																								97.6992	-4.5018	-1.98557
																97.8008	-10.829	-9.54968																								97.8008	-4.50765	-1.99049
																97.8984	-10.8243	-9.52851																								97.8984	-4.51177	-1.99107
																98	-10.8221	-9.50646																								98	-4.51481	-1.98676
																98.0977	-10.8219	-9.48433																								98.1016	-4.51704	-1.97869
																98.1992	-10.8233	-9.46353																								98.1992	-4.51788	-1.96898
																98.3008	-10.8264	-9.44593																								98.3008	-4.51644	-1.96006
																98.3984	-10.831	-9.43347																								98.3984	-4.51239	-1.95392
																98.5	-10.8378	-9.42778																								98.5	-4.50654	-1.95164
																98.5977	-10.847	-9.4297																								98.6016	-4.50037	-1.95322
																98.6992	-10.8592	-9.43901																								98.6992	-4.4954	-1.95785
																98.8008	-10.8745	-9.45439																								98.8008	-4.4923	-1.96424
																98.8984	-10.8927	-9.47357																								98.8984	-4.49081	-1.97097
																99	-10.9133	-9.49372																								99	-4.49003	-1.97656
																99.0977	-10.9352	-9.51202																								99.1016	-4.48918	-1.97971
																99.1992	-10.9569	-9.52607																								99.1992	-4.48789	-1.97966
																99.3008	-10.9766	-9.53432																								99.3008	-4.4863	-1.97648
																99.3984	-10.9926	-9.53617																								99.3984	-4.48475	-1.97129
																99.5	-11.0033	-9.53191																								99.5	-4.48337	-1.96588
																99.5977	-11.0073	-9.52252																								99.6016	-4.48208	-1.96214
																99.6992	-11.0043	-9.50941																								99.6992	-4.48088	-1.96129
																99.8008	-10.9945	-9.49412																								99.8008	-4.47992	-1.96351
																99.8984	-10.9795	-9.47822																								99.8984	-4.47954	-1.96796
																100	-10.9615	-9.46306																								100	-4.47979	-1.97321
																100.098	-10.9433	-9.44978																								100.102	-4.48038	-1.97798
																100.199	-10.9276	-9.43922																								100.199	-4.48091	-1.98163
																100.301	-10.9167	-9.43191																								100.301	-4.48134	-1.98433
																100.398	-10.9123	-9.42806																								100.398	-4.48191	-1.98688
																100.5	-10.9145	-9.42761																								100.5	-4.48278	-1.99016
																100.598	-10.9227	-9.43022																								100.602	-4.48388	-1.99491
																100.699	-10.935	-9.43538																								100.699	-4.48503	-2.0016
																100.801	-10.9492	-9.44249																								100.801	-4.48668	-2.0102
																100.898	-10.9623	-9.45099																								100.898	-4.48986	-2.02004
																101	-10.9721	-9.46041																								101	-4.49551	-2.02952
																101.098	-10.9764	-9.47041																								101.102	-4.5036	-2.03643
																101.199	-10.9742	-9.48075																								101.199	-4.51281	-2.03857
																101.301	-10.9652	-9.49128																								101.301	-4.52122	-2.03462
																101.398	-10.9499	-9.50176																								101.398	-4.52725	-2.02482
																101.5	-10.9294	-9.51196																								101.5	-4.53048	-2.01072
																101.598	-10.9055	-9.5216																								101.602	-4.53156	-1.99442
																101.699	-10.88	-9.5305																								101.699	-4.53164	-1.97771
																101.801	-10.8548	-9.53867																								101.801	-4.53153	-1.96179
																101.898	-10.8315	-9.54641																								101.898	-4.53132	-1.94748
																102	-10.8111	-9.55421																								102	-4.53068	-1.93573
																102.098	-10.7941	-9.56265																								102.102	-4.52934	-1.92781
																102.199	-10.7805	-9.57216																								102.199	-4.52719	-1.92478
																102.301	-10.77	-9.58287																								102.301	-4.52422	-1.927
																102.398	-10.7619	-9.59443																								102.398	-4.52021	-1.93376
																102.5	-10.7556	-9.606																								102.5	-4.51477	-1.94341
																102.598	-10.7511	-9.61638																								102.602	-4.50759	-1.95386
																102.699	-10.7482	-9.62416																								102.699	-4.49864	-1.96304
																102.801	-10.7473	-9.62803																								102.801	-4.48832	-1.96941
																102.898	-10.749	-9.62703																								102.898	-4.47744	-1.97205
																103	-10.7534	-9.62077																								103	-4.46713	-1.9707
																103.098	-10.7609	-9.60961																								103.102	-4.4586	-1.96562
																103.199	-10.7712	-9.59461																								103.199	-4.45284	-1.95754
																103.301	-10.7835	-9.57737																								103.301	-4.45047	-1.94758
																103.398	-10.7965	-9.5597																								103.398	-4.45147	-1.93715
																103.5	-10.8086	-9.54337																								103.5	-4.4553	-1.92759
																103.598	-10.818	-9.52973																								103.602	-4.46114	-1.91971
																103.699	-10.8231	-9.51962																								103.699	-4.46803	-1.91346
																103.801	-10.8229	-9.51333																								103.801	-4.47509	-1.90825
																103.898	-10.8174	-9.51069																								103.898	-4.48158	-1.90371
																104	-10.8074	-9.51131																								104	-4.48702	-1.9002
																104.098	-10.7947	-9.51471																								104.102	-4.49133	-1.89854
																104.199	-10.7817	-9.52046																								104.199	-4.49483	-1.89923
																104.301	-10.7709	-9.52831																								104.301	-4.49786	-1.90171
																104.398	-10.7647	-9.53805																								104.398	-4.50028	-1.90449
																104.5	-10.7647	-9.5495																								104.5	-4.50109	-1.90609
																104.598	-10.7716	-9.56233																								104.602	-4.49887	-1.90571
																104.699	-10.7851	-9.57599																								104.699	-4.49253	-1.90341
																104.801	-10.8038	-9.58965																								104.801	-4.48213	-1.89985
																104.898	-10.8254	-9.60226																								104.898	-4.46921	-1.89618
																105	-10.8476	-9.61275																								105	-4.45638	-1.89366
																105.098	-10.8678	-9.62015																								105.102	-4.44643	-1.89342
																105.199	-10.8842	-9.62387																								105.199	-4.44146	-1.89612
																105.301	-10.8954	-9.62381																								105.301	-4.44226	-1.90175
																105.398	-10.9011	-9.62042																								105.398	-4.44858	-1.90952
																105.5	-10.9015	-9.61466																								105.5	-4.4594	-1.91813
																105.598	-10.8974	-9.60781																								105.602	-4.47319	-1.92628
																105.699	-10.8901	-9.60124																								105.699	-4.48774	-1.93333
																105.801	-10.8807	-9.59615																								105.801	-4.50037	-1.93949
																105.898	-10.8706	-9.5933																								105.898	-4.50851	-1.94541
																106	-10.8607	-9.59291																								106	-4.51068	-1.95122
																106.098	-10.852	-9.59461																								106.102	-4.50723	-1.95635
																106.199	-10.8448	-9.59755																								106.199	-4.50037	-1.95985
																106.301	-10.8396	-9.60059																								106.301	-4.49325	-1.9612
																106.398	-10.8364	-9.60255																								106.398	-4.48857	-1.96083
																106.5	-10.8353	-9.60246																								106.5	-4.48716	-1.95972
																106.598	-10.8363	-9.59981																								106.602	-4.48791	-1.95894
																106.699	-10.8392	-9.59466																								106.699	-4.48854	-1.95899
																106.801	-10.8437	-9.58768																								106.801	-4.48692	-1.95952
																106.898	-10.8494	-9.58																								106.898	-4.48207	-1.95937
																107	-10.8556	-9.57295																								107	-4.4743	-1.95718
																107.098	-10.8618	-9.56775																								107.102	-4.46503	-1.95244
																107.199	-10.8675	-9.5652																								107.199	-4.45604	-1.94626
																107.301	-10.8727	-9.56547																								107.301	-4.44907	-1.94125
																107.398	-10.8777	-9.56813																								107.398	-4.44534	-1.93992
																107.5	-10.8831	-9.57224																								107.5	-4.44531	-1.94336
																107.598	-10.8896	-9.57656																								107.602	-4.44884	-1.95066
																107.699	-10.8979	-9.57987																								107.699	-4.45527	-1.95958
																107.801	-10.9081	-9.58113																								107.801	-4.46358	-1.96785
																107.898	-10.9201	-9.57965																								107.898	-4.4725	-1.97395
																108	-10.9331	-9.57516																								108	-4.48059	-1.97741
																108.098	-10.9459	-9.56781																								108.102	-4.48652	-1.97844
																108.199	-10.9573	-9.55819																								108.199	-4.48955	-1.97766
																108.301	-10.9659	-9.54728																								108.301	-4.48991	-1.97569
																108.398	-10.9707	-9.53632																								108.398	-4.48877	-1.97284
																108.5	-10.9711	-9.5267																								108.5	-4.48785	-1.96922
																108.598	-10.9672	-9.51968																								108.602	-4.48866	-1.96471
																108.699	-10.9593	-9.51617																								108.699	-4.49209	-1.95912
																108.801	-10.9484	-9.51651																								108.801	-4.49829	-1.95219
																108.898	-10.9355	-9.52042																								108.898	-4.50672	-1.94378
																109	-10.9218	-9.5271																								109	-4.5165	-1.93407
																109.098	-10.9084	-9.53544																								109.102	-4.52656	-1.924
																109.199	-10.8963	-9.54443																								109.199	-4.5361	-1.91534
																109.301	-10.8865	-9.5534																								109.301	-4.54461	-1.91038
																109.398	-10.8794	-9.56221																								109.398	-4.55194	-1.91108
																109.5	-10.8752	-9.57132																								109.5	-4.55795	-1.91835
																109.598	-10.8736	-9.58153																								109.602	-4.5623	-1.93162
																109.699	-10.8737	-9.59375																								109.699	-4.56446	-1.94869
																109.801	-10.8742	-9.60868																								109.801	-4.56385	-1.96608
																109.898	-10.8737	-9.62646																								109.898	-4.56034	-1.97997
																110	-10.871	-9.64662																								110	-4.55441	-1.9876
																110.098	-10.865	-9.66808																								110.102	-4.547	-1.98836
																110.199	-10.8557	-9.68929																								110.199	-4.5389	-1.98376
																110.301	-10.8436	-9.70856																								110.301	-4.53032	-1.97629
																110.398	-10.8298	-9.72437																								110.398	-4.52084	-1.96801
																110.5	-10.8159	-9.73573																								110.5	-4.50976	-1.96006
																110.598	-10.8038	-9.74225																								110.602	-4.49666	-1.95311
																110.699	-10.795	-9.74426																								110.699	-4.4816	-1.94799
																110.801	-10.7906	-9.74264																								110.801	-4.46519	-1.94568
																110.898	-10.7912	-9.73854																								110.898	-4.44825	-1.94692
																111	-10.7967	-9.73312																								111	-4.43149	-1.95164
																111.098	-10.8067	-9.72726																								111.102	-4.41543	-1.95895
																111.199	-10.8202	-9.72139																								111.199	-4.40057	-1.96733
																111.301	-10.8361	-9.71545																								111.301	-4.38806	-1.97513
																111.398	-10.8533	-9.70902																								111.398	-4.37954	-1.98066
																111.5	-10.8703	-9.70148																								111.5	-4.37667	-1.98245
																111.598	-10.8861	-9.69228																								111.602	-4.38031	-1.97953
																111.699	-10.8994	-9.68113																								111.699	-4.38986	-1.97178
																111.801	-10.9092	-9.66813																								111.801	-4.40347	-1.96056
																111.898	-10.9149	-9.65374																								111.898	-4.4187	-1.94877
																112	-10.9161	-9.63879																								112	-4.4335	-1.94011
																112.098	-10.913	-9.62433																								112.102	-4.44691	-1.93768
																112.199	-10.9061	-9.61143																								112.199	-4.45889	-1.94263
																112.301	-10.8964	-9.60115																								112.301	-4.46976	-1.95358
																112.398	-10.885	-9.59437																								112.398	-4.47958	-1.96735
																112.5	-10.8731	-9.59179																								112.5	-4.48827	-1.98019
																112.598	-10.8617	-9.59386																								112.602	-4.49574	-1.98924
																112.699	-10.8518	-9.60076																								112.699	-4.50208	-1.99324
																112.801	-10.8441	-9.61237																								112.801	-4.50725	-1.99266
																112.898	-10.8392	-9.62813																								112.898	-4.51089	-1.98931
																113	-10.8375	-9.64709																								113	-4.51231	-1.98554
																113.098	-10.8393	-9.66783																								113.102	-4.51092	-1.98329
																113.199	-10.8449	-9.68869																								113.199	-4.50668	-1.98365
																113.301	-10.8542	-9.70786																								113.301	-4.50023	-1.98685
																113.398	-10.8671	-9.72367																								113.398	-4.49283	-1.9929
																113.5	-10.8833	-9.7348																								113.5	-4.48586	-2.00181
																113.598	-10.9018	-9.74035																								113.602	-4.48034	-2.01343
																113.699	-10.9212	-9.74001																								113.699	-4.47671	-2.02695
																113.801	-10.94	-9.73398																								113.801	-4.47486	-2.041
																113.898	-10.9564	-9.723																								113.898	-4.47444	-2.05385
																114	-10.9688	-9.70821																								114	-4.47503	-2.06379
																114.098	-10.9757	-9.69105																								114.102	-4.47634	-2.06924
																114.199	-10.9766	-9.6731																								114.199	-4.47824	-2.06903
																114.301	-10.9716	-9.65585																								114.301	-4.48067	-2.06277
																114.398	-10.9616	-9.6405																								114.398	-4.48359	-2.05122
																114.5	-10.948	-9.62785																								114.5	-4.48683	-2.0361
																114.598	-10.9326	-9.61821																								114.602	-4.49015	-2.01919
																114.699	-10.9171	-9.6115																								114.699	-4.49336	-2.00185
																114.801	-10.9031	-9.60735																								114.801	-4.49637	-1.9847
																114.898	-10.8914	-9.60528																								114.898	-4.49899	-1.9681
																115	-10.8822	-9.60482																								115	-4.50073	-1.95247
																115.098	-10.8754	-9.6055																								115.102	-4.5007	-1.93856
																115.199	-10.8703	-9.60684																								115.199	-4.4978	-1.92732
																115.301	-10.8664	-9.60822																								115.301	-4.49143	-1.91982
																115.398	-10.8631	-9.60884																								115.398	-4.48176	-1.91674
																115.5	-10.8599	-9.60783																								115.5	-4.47014	-1.9177
																115.598	-10.8568	-9.6044																								115.602	-4.45875	-1.92113
																115.699	-10.854	-9.59804																								115.699	-4.44993	-1.92488
																115.801	-10.8518	-9.5887																								115.801	-4.44557	-1.92722
																115.898	-10.8508	-9.57693																								115.898	-4.44637	-1.92767
																116	-10.8516	-9.56368																								116	-4.45147	-1.92663
																116.098	-10.8547	-9.55022																								116.102	-4.4585	-1.92459
																116.199	-10.8607	-9.53773																								116.199	-4.46462	-1.9215
																116.301	-10.8695	-9.52714																								116.301	-4.46775	-1.9169
																116.398	-10.8808	-9.51891																								116.398	-4.46759	-1.91052
																116.5	-10.894	-9.51308																								116.5	-4.46548	-1.90285
																116.598	-10.908	-9.50939																								116.602	-4.46352	-1.89532
																116.699	-10.9219	-9.50751																								116.699	-4.46342	-1.8895
																116.801	-10.9346	-9.50725																								116.801	-4.46588	-1.88656
																116.898	-10.945	-9.50866																								116.898	-4.47058	-1.88663
																117	-10.9526	-9.51201																								117	-4.47643	-1.88917
																117.098	-10.9568	-9.51763																								117.102	-4.48211	-1.8934
																117.199	-10.9575	-9.52574																								117.199	-4.48623	-1.89893
																117.301	-10.9547	-9.53626																								117.301	-4.48757	-1.90565
																117.398	-10.9491	-9.54872																								117.398	-4.48539	-1.91336
																117.5	-10.9415	-9.56231																								117.5	-4.47966	-1.92148
																117.598	-10.9327	-9.57597																								117.602	-4.47106	-1.92928
																117.699	-10.9237	-9.58859																								117.699	-4.46085	-1.93634
																117.801	-10.9153	-9.59919																								117.801	-4.45051	-1.94276
																117.898	-10.908	-9.60707																								117.898	-4.44164	-1.94906
																118	-10.9018	-9.61177																								118	-4.43581	-1.95581
																118.098	-10.8964	-9.61315																								118.102	-4.43424	-1.96333
																118.199	-10.8915	-9.61124																								118.199	-4.43746	-1.97143
																118.301	-10.8867	-9.60626																								118.301	-4.44522	-1.97912
																118.398	-10.8819	-9.59863																								118.398	-4.45642	-1.98495
																118.5	-10.8773	-9.58895																								118.5	-4.46941	-1.98753
																118.598	-10.8731	-9.57807																								118.602	-4.48226	-1.98644
																118.699	-10.8697	-9.56705																								118.699	-4.49322	-1.9826
																118.801	-10.8673	-9.55702																								118.801	-4.50109	-1.97772
																118.898	-10.8658	-9.54911																								118.898	-4.50543	-1.97329
																119	-10.8649	-9.54422																								119	-4.50669	-1.96974
																119.098	-10.8646	-9.54294																								119.102	-4.50588	-1.96667
																119.199	-10.8646	-9.54547																								119.199	-4.50445	-1.96362
																119.301	-10.8653	-9.55162																								119.301	-4.50365	-1.96079
																119.398	-10.8671	-9.56082																								119.398	-4.50396	-1.95911
																119.5	-10.8706	-9.57222																								119.5	-4.50484	-1.95986
																119.598	-10.8765	-9.58477																								119.602	-4.50509	-1.96412
																119.699	-10.8846	-9.59732																								119.699	-4.50341	-1.97231
																119.801	-10.8946	-9.60858																								119.801	-4.49919	-1.98378
																119.898	-10.9053	-9.61724																								119.898	-4.49288	-1.99687
																120	-10.9152	-9.62191																								120	-4.48579	-2.00918
																120.098	-10.9229	-9.62128																								120.102	-4.4795	-2.01845
																120.199	-10.9271	-9.6143																								120.199	-4.47482	-2.02333
																120.301	-10.9272	-9.60048																								120.301	-4.4715	-2.02369
																120.398	-10.9236	-9.58013																								120.398	-4.46865	-2.02029
																120.5	-10.917	-9.55451																								120.5	-4.46568	-2.01424
																120.598	-10.9089	-9.52575																								120.602	-4.46277	-2.00651
																120.699	-10.901	-9.49664																								120.699	-4.46041	-1.99792
																120.801	-10.8945	-9.47012																								120.801	-4.45861	-1.98941
																120.898	-10.8906	-9.4489																								120.898	-4.45688	-1.98195
																121	-10.8895	-9.43501																								121	-4.45455	-1.97658
																121.098	-10.8907	-9.42959																								121.102	-4.45154	-1.97377
																121.199	-10.8932	-9.4328																								121.199	-4.44852	-1.97318
																121.301	-10.8955	-9.44388																								121.301	-4.44681	-1.97366
																121.398	-10.8962	-9.46133																								121.398	-4.44764	-1.97336
																121.5	-10.8939	-9.48311																								121.5	-4.45148	-1.97014
																121.598	-10.8878	-9.50686																								121.602	-4.45766	-1.96225
																121.699	-10.8777	-9.53013																								121.699	-4.46451	-1.94914
																121.801	-10.8638	-9.55062																								121.801	-4.47016	-1.93182
																121.898	-10.847	-9.56637																								121.898	-4.47334	-1.91262
																122	-10.8285	-9.57601																								122	-4.47375	-1.89419
																122.098	-10.8094	-9.57899																								122.102	-4.47199	-1.87839
																122.199	-10.7913	-9.57571																								122.199	-4.46914	-1.86609
																122.301	-10.7754	-9.56754																								122.301	-4.46607	-1.85745
																122.398	-10.7627	-9.55665																								122.398	-4.46318	-1.85267
																122.5	-10.7544	-9.54573																								122.5	-4.46038	-1.85233
																122.598	-10.7509	-9.5375																								122.602	-4.45734	-1.85693
																122.699	-10.7529	-9.53421																								122.699	-4.45374	-1.86618
																122.801	-10.7604	-9.53722																								122.801	-4.44942	-1.87846
																122.898	-10.7732	-9.54676																								122.898	-4.4443	-1.89133
																123	-10.7907	-9.56185																								123	-4.43842	-1.90232
																123.098	-10.8119	-9.58054																								123.102	-4.43184	-1.90982
																123.199	-10.8358	-9.60034																								123.199	-4.42453	-1.91338
																123.301	-10.861	-9.6187																								123.301	-4.41643	-1.9136
																123.398	-10.8864	-9.6335																								123.398	-4.408	-1.91163
																123.5	-10.9111	-9.64336																								123.5	-4.40051	-1.90888
																123.598	-10.9343	-9.64782																								123.602	-4.39584	-1.90668
																123.699	-10.9557	-9.64722																								123.699	-4.39578	-1.90615
																123.801	-10.9749	-9.64245																								123.801	-4.40131	-1.90807
																123.898	-10.9916	-9.63466																								123.898	-4.41207	-1.91257
																124	-11.0051	-9.62494																								124	-4.42648	-1.91904
																124.098	-11.0144	-9.6141																								124.102	-4.44228	-1.9264
																124.199	-11.0184	-9.60256																								124.199	-4.4574	-1.93362
																124.301	-11.0161	-9.59034																								124.301	-4.4708	-1.94014
																124.398	-11.007	-9.57721																								124.398	-4.48248	-1.94595
																124.5	-10.9911	-9.56282																								124.5	-4.49297	-1.95138
																124.598	-10.9696	-9.54692																								124.602	-4.50257	-1.9567
																124.699	-10.9441	-9.52958																								124.699	-4.51091	-1.96197
																124.801	-10.9171	-9.51122																								124.801	-4.51687	-1.96718
																124.898	-10.8907	-9.49265																								124.898	-4.51922	-1.97224
																125	-10.867	-9.4749																								125	-4.51714	-1.97696
																125.098	-10.8474	-9.45895																								125.102	-4.51072	-1.98097
																125.199	-10.8325	-9.44553																								125.199	-4.50105	-1.98379
																125.301	-10.8223	-9.43491																								125.301	-4.48994	-1.98488
																125.398	-10.8169	-9.4269																								125.398	-4.47923	-1.98398
																125.5	-10.8157	-9.42098																								125.5	-4.47041	-1.98129
																125.598	-10.8185	-9.41657																								125.602	-4.46443	-1.97767
																125.699	-10.8249	-9.41332																								125.699	-4.4617	-1.9746
																125.801	-10.8347	-9.41135																								125.801	-4.46245	-1.97369
																125.898	-10.8472	-9.41131																								125.898	-4.46677	-1.97578
																126	-10.8617	-9.41425																								126	-4.47442	-1.98036
																126.098	-10.8772	-9.42132																								126.102	-4.48441	-1.98566
																126.199	-10.8926	-9.43341																								126.199	-4.49496	-1.98941
																126.301	-10.9072	-9.45081																								126.301	-4.50389	-1.99012
																126.398	-10.9203	-9.47308																								126.398	-4.50943	-1.9879
																126.5	-10.9315	-9.49905																								126.5	-4.51084	-1.98463
																126.598	-10.9408	-9.52705																								126.602	-4.50848	-1.98308
																126.699	-10.9484	-9.55518																								126.699	-4.50357	-1.98558
																126.801	-10.9545	-9.58167																								126.801	-4.49773	-1.99285
																126.898	-10.9593	-9.60513																								126.898	-4.49261	-2.00367
																127	-10.9632	-9.62468																								127	-4.48951	-2.01538
																127.098	-10.9662	-9.63994																								127.102	-4.48911	-2.02491
																127.199	-10.9682	-9.65101																								127.199	-4.49116	-2.02974
																127.301	-10.9691	-9.65826																								127.301	-4.4947	-2.02857
																127.398	-10.9685	-9.6622																								127.398	-4.49861	-2.02163
																127.5	-10.9658	-9.66333																								127.5	-4.50213	-2.01047
																127.598	-10.9604	-9.66203																								127.602	-4.50527	-1.99751
																127.699	-10.9515	-9.65856																								127.699	-4.50856	-1.98517
																127.801	-10.9384	-9.65309																								127.801	-4.5124	-1.97514
																127.898	-10.9206	-9.6458																								127.898	-4.51666	-1.96791
																128	-10.8981	-9.63702																								128	-4.52059	-1.96305
																128.098	-10.8716	-9.62731																								128.102	-4.52315	-1.95962
																128.199	-10.8421	-9.61742																								128.199	-4.52331	-1.95671
																128.301	-10.8117	-9.60814																								128.301	-4.52053	-1.95364
																128.398	-10.7822	-9.60007																								128.398	-4.51506	-1.95017
																128.5	-10.756	-9.59337																								128.5	-4.50813	-1.94653
																128.598	-10.7351	-9.58764																								128.602	-4.50138	-1.9435
																128.699	-10.7209	-9.58206																								128.699	-4.49591	-1.94208
																128.801	-10.7147	-9.57556																								128.801	-4.49176	-1.94306
																128.898	-10.717	-9.56723																								128.898	-4.48792	-1.94686
																129	-10.7282	-9.55655																								129	-4.4829	-1.95329
																129.098	-10.7483	-9.54351																								129.102	-4.47562	-1.96169
																129.199	-10.7767	-9.52856																								129.199	-4.46587	-1.97132
																129.301	-10.8123	-9.51249																								129.301	-4.45448	-1.98156
																129.398	-10.8533	-9.4962																								129.398	-4.443	-1.9921
																129.5	-10.8971	-9.48063																								129.5	-4.43318	-2.00284
																129.598	-10.9403	-9.46673																								129.602	-4.42643	-2.01355
																129.699	-10.9794	-9.45539																								129.699	-4.42347	-2.02343
																129.801	-11.011	-9.44752																								129.801	-4.42422	-2.03124
																129.898	-11.0324	-9.4439																								129.898	-4.42781	-2.03581
																130	-11.0423	-9.44513																								130	-4.4327	-2.03648
																130.098	-11.0408	-9.45143																								130.102	-4.43726	-2.03344
																130.199	-11.0291	-9.46254																								130.199	-4.44031	-2.02775
																130.301	-11.0097	-9.47765																								130.301	-4.44157	-2.02113
																130.398	-10.9855	-9.49541																								130.398	-4.44169	-2.01543
																130.5	-10.9593	-9.51409																								130.5	-4.44185	-2.01189
																130.598	-10.9333	-9.53183																								130.602	-4.44324	-2.01035
																130.699	-10.909	-9.54686																								130.699	-4.44646	-2.00923
																130.801	-10.8871	-9.55777																								130.801	-4.45137	-2.0066
																130.898	-10.8677	-9.56368																								130.898	-4.45732	-2.00155
																131	-10.8505	-9.56432																								131	-4.4636	-1.99488
																131.098	-10.8356	-9.56003																								131.102	-4.46963	-1.98884
																131.199	-10.823	-9.55165																								131.199	-4.47479	-1.98585
																131.301	-10.813	-9.54043																								131.301	-4.47811	-1.98737
																131.398	-10.8061	-9.52777																								131.398	-4.47826	-1.99346
																131.5	-10.8028	-9.51507																								131.5	-4.47426	-2.00294
																131.598	-10.8033	-9.50348																								131.602	-4.46602	-2.01408
																131.699	-10.8077	-9.49373																								131.699	-4.45492	-2.02522
																131.801	-10.8154	-9.48607																								131.801	-4.44336	-2.03494
																131.898	-10.8258	-9.48033																								131.898	-4.43393	-2.04206
																132	-10.8377	-9.4761																								132	-4.42864	-2.04561
																132.098	-10.8501	-9.47295																								132.102	-4.42839	-2.04507
																132.199	-10.8622	-9.47071																								132.199	-4.43277	-2.04067
																132.301	-10.8733	-9.46957																								132.301	-4.44038	-2.0336
																132.398	-10.8832	-9.47005																								132.398	-4.44929	-2.02564
																132.5	-10.8916	-9.47284																								132.5	-4.45771	-2.01852
																132.598	-10.8986	-9.47864																								132.602	-4.46443	-2.01315
																132.699	-10.9041	-9.48789																								132.699	-4.46904	-2.0094
																132.801	-10.9081	-9.50068																								132.801	-4.47166	-2.00636
																132.898	-10.91	-9.51674																								132.898	-4.4725	-2.00293
																133	-10.9097	-9.53544																								133	-4.47166	-1.9985
																133.098	-10.9069	-9.5558																								133.102	-4.46938	-1.9933
																133.199	-10.9019	-9.57657																								133.199	-4.46626	-1.98857
																133.301	-10.8953	-9.59628																								133.301	-4.46349	-1.98624
																133.398	-10.8881	-9.61336																								133.398	-4.46253	-1.98798
																133.5	-10.8816	-9.62634																								133.5	-4.46456	-1.99428
																133.598	-10.8766	-9.63406																								133.602	-4.4696	-2.00387
																133.699	-10.8738	-9.63594																								133.699	-4.47629	-2.0142
																133.801	-10.8731	-9.63202																								133.801	-4.48216	-2.02237
																133.898	-10.8739	-9.62304																								133.898	-4.48484	-2.0265
																134	-10.8755	-9.61027																								134	-4.48316	-2.02623
																134.098	-10.8767	-9.59538																								134.102	-4.4776	-2.02279
																134.199	-10.8769	-9.58018																								134.199	-4.46981	-2.01835
																134.301	-10.8756	-9.5664																								134.301	-4.46183	-2.01491
																134.398	-10.873	-9.55548																								134.398	-4.45521	-2.01346
																134.5	-10.8696	-9.54845																								134.5	-4.45073	-2.01374
																134.598	-10.8661	-9.54582																								134.602	-4.44871	-2.01477
																134.699	-10.8634	-9.54756																								134.699	-4.4492	-2.01552
																134.801	-10.8621	-9.55318																								134.801	-4.4521	-2.01544
																134.898	-10.8627	-9.56182																								134.898	-4.4569	-2.0147
																135	-10.8652	-9.57241																								135	-4.4627	-2.01401
																135.098	-10.8695	-9.58377																								135.102	-4.46866	-2.01429
																135.199	-10.8753	-9.59473																								135.199	-4.47459	-2.01645
																135.301	-10.8823	-9.60423																								135.301	-4.48107	-2.02097
																135.398	-10.8903	-9.61136																								135.398	-4.48888	-2.0279
																135.5	-10.8988	-9.61543																								135.5	-4.49826	-2.03684
																135.598	-10.9077	-9.61597																								135.602	-4.50853	-2.04712
																135.699	-10.9166	-9.61279																								135.699	-4.51836	-2.05787
																135.801	-10.9252	-9.60598																								135.801	-4.5264	-2.0681
																135.898	-10.9333	-9.59592																								135.898	-4.53167	-2.07687
																136	-10.9407	-9.58331																								136	-4.5338	-2.08339
																136.098	-10.947	-9.56908																								136.102	-4.53281	-2.08716
																136.199	-10.9521	-9.55433																								136.199	-4.52878	-2.08812
																136.301	-10.9557	-9.54017																								136.301	-4.52188	-2.08647
																136.398	-10.9572	-9.52758																								136.398	-4.51251	-2.0826
																136.5	-10.956	-9.51733																								136.5	-4.5015	-2.0771
																136.598	-10.9515	-9.50991																								136.602	-4.4901	-2.07071
																136.699	-10.943	-9.50558																								136.699	-4.47985	-2.06417
																136.801	-10.9299	-9.50437																								136.801	-4.47235	-2.05814
																136.898	-10.9122	-9.50619																								136.898	-4.46897	-2.05314
																137	-10.8904	-9.51078																								137	-4.47031	-2.04947
																137.098	-10.8656	-9.51774																								137.102	-4.47547	-2.04722
																137.199	-10.8393	-9.52646																								137.199	-4.48214	-2.04615
																137.301	-10.8135	-9.53609																								137.301	-4.4873	-2.04564
																137.398	-10.79	-9.54558																								137.398	-4.48824	-2.04464
																137.5	-10.7705	-9.55379																								137.5	-4.48345	-2.0419
																137.598	-10.7562	-9.55965																								137.602	-4.47296	-2.03637
																137.699	-10.7478	-9.56238																								137.699	-4.45826	-2.02766
																137.801	-10.7458	-9.56168																								137.801	-4.4418	-2.01641
																137.898	-10.75	-9.55781																								137.898	-4.42639	-2.00426
																138	-10.7603	-9.55155																								138	-4.41435	-1.99358
																138.098	-10.7761	-9.54398																								138.102	-4.40712	-1.98703
																138.199	-10.7969	-9.5363																								138.199	-4.40502	-1.98689
																138.301	-10.8218	-9.52953																								138.301	-4.40744	-1.99428
																138.398	-10.8501	-9.52434																								138.398	-4.41324	-2.00854
																138.5	-10.8805	-9.52099																								138.5	-4.42109	-2.02718
																138.598	-10.9119	-9.51935																								138.602	-4.42974	-2.0465
																138.699	-10.9429	-9.51901																								138.699	-4.43812	-2.0629
																138.801	-10.9718	-9.51947																								138.801	-4.44549	-2.07431
																138.898	-10.9972	-9.52019																								138.898	-4.45159	-2.08064
																139	-11.0175	-9.52082																								139	-4.45678	-2.08341
																139.098	-11.0316	-9.52125																								139.102	-4.46174	-2.08429
																139.199	-11.0386	-9.5217																								139.199	-4.46704	-2.08425
																139.301	-11.038	-9.52268																								139.301	-4.47256	-2.0833
																139.398	-11.0301	-9.52489																								139.398	-4.47744	-2.08121
																139.5	-11.0157	-9.52909																								139.5	-4.48047	-2.07815
																139.598	-10.9963	-9.53587																								139.602	-4.48066	-2.0749
																139.699	-10.9738	-9.54551																								139.699	-4.4779	-2.07247
																139.801	-10.9505	-9.55789																								139.801	-4.47286	-2.07177
																139.898	-10.9286	-9.57255																								139.898	-4.46662	-2.07319
																140	-10.9101	-9.58872																								140	-4.46025	-2.07656
																140.098	-10.8965	-9.60551																								140.102	-4.45463	-2.08086
																140.199	-10.8886	-9.62198																								140.199	-4.45053	-2.08427
																140.301	-10.8866	-9.63728																								140.301	-4.44851	-2.08476
																140.398	-10.8899	-9.65071																								140.398	-4.44881	-2.08094
																140.5	-10.8975	-9.66171																								140.5	-4.45128	-2.07276
																140.598	-10.9079	-9.66984																								140.602	-4.45536	-2.06166
																140.699	-10.9194	-9.67469																								140.699	-4.46024	-2.04983
																140.801	-10.9306	-9.67584																								140.801	-4.4651	-2.03924
																140.898	-10.9397	-9.67289																								140.898	-4.46963	-2.03093
																141	-10.9458	-9.66548																								141	-4.47389	-2.02481
																141.098	-10.948	-9.65347																								141.102	-4.47818	-2.02017
																141.199	-10.9459	-9.63708																								141.199	-4.48255	-2.0163
																141.301	-10.9398	-9.61698																								141.301	-4.48664	-2.0129
																141.398	-10.9302	-9.59425																								141.398	-4.48987	-2.00999
																141.5	-10.9181	-9.57027																								141.5	-4.4918	-2.00756
																141.598	-10.9045	-9.54652																								141.602	-4.49231	-2.00533
																141.699	-10.8906	-9.52438																								141.699	-4.49153	-2.00316
																141.801	-10.8773	-9.50491																								141.801	-4.49	-2.00119
																141.898	-10.8653	-9.48878																								141.898	-4.48832	-2.00015
																142	-10.8555	-9.47625																								142	-4.48696	-2.00091
																142.098	-10.848	-9.46724																								142.102	-4.48575	-2.00385
																142.199	-10.843	-9.46148																								142.199	-4.48404	-2.00849
																142.301	-10.8406	-9.45869																								142.301	-4.48095	-2.01357
																142.398	-10.8403	-9.45867																								142.398	-4.47617	-2.01763
																142.5	-10.8419	-9.46141																								142.5	-4.4703	-2.01987
																142.598	-10.8447	-9.46696																								142.602	-4.46462	-2.02055
																142.699	-10.8481	-9.47537																								142.699	-4.46064	-2.0206
																142.801	-10.8515	-9.48656																								142.801	-4.45941	-2.02105
																142.898	-10.8544	-9.50019																								142.898	-4.46106	-2.02211
																143	-10.8569	-9.51571																								143	-4.465	-2.02293
																143.098	-10.8592	-9.53243																								143.102	-4.47021	-2.02211
																143.199	-10.862	-9.54961																								143.199	-4.47561	-2.01869
																143.301	-10.8659	-9.56658																								143.301	-4.48016	-2.01301
																143.398	-10.8714	-9.58286																								143.398	-4.48298	-2.0067
																143.5	-10.8786	-9.59812																								143.5	-4.48324	-2.0019
																143.598	-10.8869	-9.61223																								143.602	-4.48051	-2.00011
																143.699	-10.8955	-9.62513																								143.699	-4.47511	-2.00153
																143.801	-10.9031	-9.63679																								143.801	-4.46837	-2.00489
																143.898	-10.9088	-9.6471																								143.898	-4.46267	-2.00813
																144	-10.9119	-9.65582																								144	-4.46045	-2.00913
																144.098	-10.9123	-9.6626																								144.102	-4.46303	-2.00664
																144.199	-10.9104	-9.66706																								144.199	-4.46952	-2.00044
																144.301	-10.9074	-9.66885																								144.301	-4.47724	-1.99118
																144.398	-10.9046	-9.66773																								144.398	-4.48312	-1.98022
																144.5	-10.9031	-9.66369																								144.5	-4.48565	-1.96947
																144.598	-10.9041	-9.65691																								144.602	-4.48558	-1.96114
																144.699	-10.9081	-9.64776																								144.699	-4.4854	-1.9571
																144.801	-10.9151	-9.6368																								144.801	-4.48768	-1.9581
																144.898	-10.9246	-9.62464																								144.898	-4.49368	-1.96328
																145	-10.936	-9.6119																								145	-4.50281	-1.97047
																145.098	-10.9483	-9.59915																								145.102	-4.51327	-1.97705
																145.199	-10.9607	-9.58691																								145.199	-4.52284	-1.98116
																145.301	-10.9725	-9.57559																								145.301	-4.52936	-1.98232
																145.398	-10.983	-9.56566																								145.398	-4.53076	-1.98153
																145.5	-10.9916	-9.55767																								145.5	-4.52516	-1.98062
																145.598	-10.9977	-9.55237																								145.602	-4.51144	-1.98134
																145.699	-11.0005	-9.55062																								145.699	-4.49024	-1.98453
																145.801	-10.9994	-9.55333																								145.801	-4.46444	-1.98988
																145.898	-10.9941	-9.5612																								145.898	-4.43851	-1.99616
																146	-10.9844	-9.57453																								146	-4.41714	-2.00201
																146.098	-10.9703	-9.59297																								146.102	-4.40373	-2.00639
																146.199	-10.9525	-9.61553																								146.199	-4.39952	-2.00885
																146.301	-10.9319	-9.64057																								146.301	-4.40371	-2.00959
																146.398	-10.9098	-9.66612																								146.398	-4.41406	-2.00914
																146.5	-10.8877	-9.6901																								146.5	-4.42761	-2.00827
																146.598	-10.867	-9.71067																								146.602	-4.44141	-2.00788
																146.699	-10.8489	-9.72641																								146.699	-4.4531	-2.00877
																146.801	-10.8338	-9.73649																								146.801	-4.46128	-2.01122
																146.898	-10.8217	-9.74059																								146.898	-4.46576	-2.01484
																147	-10.812	-9.7389																								147	-4.46751	-2.01861
																147.098	-10.8036	-9.73199																								147.102	-4.46817	-2.0213
																147.199	-10.7956	-9.72062																								147.199	-4.46935	-2.02209
																147.301	-10.7873	-9.70563																								147.301	-4.47215	-2.02094
																147.398	-10.7785	-9.68783																								147.398	-4.47691	-2.01858
																147.5	-10.7695	-9.66781																								147.5	-4.4834	-2.01608
																147.598	-10.7612	-9.64603																								147.602	-4.49102	-2.01448
																147.699	-10.7543	-9.62286																								147.699	-4.49897	-2.01464
																147.801	-10.7496	-9.59872																								147.801	-4.50654	-2.0173
																147.898	-10.7474	-9.5742																								147.898	-4.51316	-2.02291
																148	-10.7477	-9.55023																								148	-4.51841	-2.03101
																148.098	-10.7499	-9.52797																								148.102	-4.52191	-2.03999
																148.199	-10.7534	-9.50878																								148.199	-4.5234	-2.04766
																148.301	-10.7573	-9.49391																								148.301	-4.52284	-2.05248
																148.398	-10.761	-9.48431																								148.398	-4.52057	-2.05429
																148.5	-10.7641	-9.48027																								148.5	-4.51721	-2.05403
																148.598	-10.7667	-9.48132																								148.602	-4.51345	-2.05259
																148.699	-10.7689	-9.48618																								148.699	-4.50976	-2.04995
																148.801	-10.7716	-9.49295																								148.801	-4.50617	-2.04545
																148.898	-10.7755	-9.4995																								148.898	-4.50232	-2.03855
																149	-10.7812	-9.50389																								149	-4.49775	-2.02949
																149.098	-10.7891	-9.50486																								149.102	-4.49233	-2.0191
																149.199	-10.7994	-9.50207																								149.199	-4.48655	-2.00839
																149.301	-10.8118	-9.49615																								149.301	-4.48117	-1.99824
																149.398	-10.8255	-9.48856																								149.398	-4.4768	-1.98951
																149.5	-10.84	-9.48118																								149.5	-4.47372	-1.98321
																149.598	-10.8543	-9.47598																								149.602	-4.47195	-1.98045
																149.699	-10.868	-9.47466																								149.699	-4.47179	-1.98224
																149.801	-10.8806	-9.47842																								149.801	-4.47387	-1.98916
																149.898	-10.892	-9.48787																								149.898	-4.47887	-2.00124
																150	-10.9025	-9.50304																								150	-4.48673	-2.01828
																150.098	-10.9121	-9.52333																								150.102	-4.49619	-2.04016
																150.199	-10.9214	-9.54768																								150.199	-4.50516	-2.06712
																150.301	-10.9305	-9.57463																								150.301	-4.51178	-2.09921
																150.398	-10.9397	-9.60251																								150.398	-4.51517	-2.13573
																150.5	-10.949	-9.62965																								150.5	-4.5154	-2.17492
																150.598	-10.9584	-9.65455																								150.602	-4.5128	-2.21452
																150.699	-10.9672	-9.67609																								150.699	-4.5074	-2.25266
																150.801	-10.9749	-9.69362																								150.801	-4.49881	-2.28846
																150.898	-10.9805	-9.70699																								150.898	-4.48665	-2.32187
																151	-10.983	-9.71651																								151	-4.47097	-2.35308
																151.098	-10.9817	-9.72287																								151.102	-4.45288	-2.38194
																151.199	-10.9768	-9.727																								151.199	-4.4345	-2.40786
																151.301	-10.9686	-9.7299																								151.301	-4.41863	-2.43018
																151.398	-10.9584	-9.73253																								151.398	-4.40785	-2.44856
																151.5	-10.9476	-9.73558																								151.5	-4.40384	-2.4632
																151.598	-10.9375	-9.73938																								151.602	-4.40673	-2.47486
																151.699	-10.9292	-9.7438																								151.699	-4.41518	-2.48461
																151.801	-10.923	-9.74822																								151.801	-4.4269	-2.49334
																151.898	-10.9182	-9.75166																								151.898	-4.43953	-2.50157
																152	-10.9139	-9.75288																								152	-4.4515	-2.50941
																152.098	-10.9086	-9.75067																								152.102	-4.46208	-2.51685
																152.199	-10.9007	-9.74402																								152.199	-4.47104	-2.52402
																152.301	-10.8894	-9.73229																								152.301	-4.47817	-2.53119
																152.398	-10.8742	-9.71529																								152.398	-4.4832	-2.53841
																152.5	-10.8558	-9.69328																								152.5	-4.48608	-2.54539
																152.598	-10.8354	-9.66693																								152.602	-4.48702	-2.5518
																152.699	-10.8151	-9.63735																								152.699	-4.48648	-2.55776
																152.801	-10.797	-9.606																								152.801	-4.48486	-2.56397
																152.898	-10.7831	-9.5747																								152.898	-4.48245	-2.57125
																153	-10.7748	-9.54554																								153	-4.47931	-2.57966
																153.098	-10.7724	-9.52059																								153.102	-4.47556	-2.588
																153.199	-10.7752	-9.50169																								153.199	-4.47182	-2.59437
																153.301	-10.7818	-9.49003																								153.301	-4.46927	-2.59728
																153.398	-10.7901	-9.48591																								153.398	-4.46937	-2.59677
																153.5	-10.7979	-9.48858																								153.5	-4.47298	-2.59449
																153.598	-10.8036	-9.49636																								153.602	-4.47981	-2.59275
																153.699	-10.8061	-9.50687																								153.699	-4.48822	-2.59314
																153.801	-10.8052	-9.51749																								153.801	-4.49593	-2.59583
																153.898	-10.8013	-9.52584																								153.898	-4.50085	-2.59982
																154	-10.7954	-9.53018																								154	-4.50179	-2.60394
																154.098	-10.7882	-9.5297																								154.102	-4.49862	-2.60728
																154.199	-10.7809	-9.52457																								154.199	-4.49193	-2.60951
																154.301	-10.7744	-9.5158																								154.301	-4.48292	-2.61047
																154.398	-10.7695	-9.505																								154.398	-4.4733	-2.61013
																154.5	-10.767	-9.49408																								154.5	-4.46536	-2.60863
																154.598	-10.7675	-9.48492																								154.602	-4.4614	-2.60618
																154.699	-10.7714	-9.4792																								154.699	-4.46287	-2.60291
																154.801	-10.7787	-9.47818																								154.801	-4.46966	-2.59879
																154.898	-10.7893	-9.48259																								154.898	-4.48011	-2.59358
																155	-10.8024	-9.49253																								155	-4.49197	-2.58708
																155.098	-10.8172	-9.50739																								155.102	-4.50317	-2.5794
																155.199	-10.8328	-9.5259																								155.199	-4.5124	-2.57101
																155.301	-10.8486	-9.54627																								155.301	-4.51914	-2.56279
																155.398	-10.864	-9.56648																								155.398	-4.52342	-2.55601
																155.5	-10.8787	-9.58454																								155.5	-4.52557	-2.55188
																155.598	-10.8928	-9.59887																								155.602	-4.52593	-2.55121
																155.699	-10.9065	-9.60846																								155.699	-4.5248	-2.55376
																155.801	-10.9201	-9.61307																								155.801	-4.52246	-2.55801
																155.898	-10.9337	-9.61318																								155.898	-4.51921	-2.56173
																156	-10.9472	-9.60992																								156	-4.5155	-2.56289
																156.098	-10.9606	-9.60483																								156.102	-4.51199	-2.56061
																156.199	-10.9733	-9.59962																								156.199	-4.50941	-2.55537
																156.301	-10.9848	-9.59585																								156.301	-4.50819	-2.5487
																156.398	-10.9946	-9.59469																								156.398	-4.50819	-2.5423
																156.5	-11.0022	-9.59673																								156.5	-4.50865	-2.53727
																156.598	-11.0072	-9.60189																								156.602	-4.50862	-2.53345
																156.699	-11.0092	-9.60946																								156.699	-4.50747	-2.52962
																156.801	-11.0077	-9.61824																								156.801	-4.50513	-2.52429
																156.898	-11.0027	-9.62673																								156.898	-4.50232	-2.51675
																157	-10.9939	-9.63343																								157	-4.50017	-2.50776
																157.098	-10.9815	-9.637																								157.102	-4.49979	-2.49939
																157.199	-10.966	-9.63648																								157.199	-4.50173	-2.49393
																157.301	-10.9481	-9.63137																								157.301	-4.50569	-2.49267
																157.398	-10.9289	-9.62161																								157.398	-4.51051	-2.49499
																157.5	-10.9093	-9.6076																								157.5	-4.51462	-2.49866
																157.598	-10.8904	-9.59021																								157.602	-4.51641	-2.50096
																157.699	-10.8729	-9.57078																								157.699	-4.51473	-2.4999
																157.801	-10.8573	-9.55104																								157.801	-4.50943	-2.49492
																157.898	-10.8436	-9.53303																								157.898	-4.50157	-2.48646
																158	-10.8317	-9.51881																								158	-4.49312	-2.47546
																158.098	-10.8216	-9.51014																								158.102	-4.48631	-2.4628
																158.199	-10.8127	-9.50818																								158.199	-4.48285	-2.44939
																158.301	-10.805	-9.51328																								158.301	-4.48323	-2.43642
																158.398	-10.7982	-9.5249																								158.398	-4.4867	-2.42515
																158.5	-10.7923	-9.54163																								158.5	-4.49149	-2.41635
																158.598	-10.787	-9.56141																								158.602	-4.49574	-2.40984
																158.699	-10.7825	-9.58178																								158.699	-4.49828	-2.40483
																158.801	-10.779	-9.60017																								158.801	-4.49919	-2.4006
																158.898	-10.7768	-9.61424																								158.898	-4.49951	-2.39699
																159	-10.7767	-9.62213																								159	-4.50034	-2.39449
																159.098	-10.779	-9.62275																								159.102	-4.50176	-2.3937
																159.199	-10.7844	-9.61593																								159.199	-4.5024	-2.39495
																159.301	-10.7931	-9.60241																								159.301	-4.50005	-2.39806
																159.398	-10.8051	-9.58383																								159.398	-4.49337	-2.40211
																159.5	-10.8202	-9.56245																								159.5	-4.48311	-2.40542
																159.598	-10.8377	-9.5408																								159.602	-4.47222	-2.40565
																159.699	-10.8569	-9.52134																								159.699	-4.46432	-2.40046
																159.801	-10.8768	-9.50609																								159.801	-4.46189	-2.38863
																159.898	-10.8966	-9.49635																								159.898	-4.46521	-2.37099
																160	-10.9152	-9.49258																								160	-4.47269	-2.35039
																160.098	-10.9318	-9.49442																								160.102	-4.48187	-2.3307
																160.199	-10.9457	-9.50087																								160.199	-4.49041	-2.31533
																160.301	-10.956	-9.51049																								160.301	-4.49661	-2.30623
																160.398	-10.9624	-9.52167																								160.398	-4.49943	-2.3034
																160.5	-10.9645	-9.53292																								160.5	-4.49847	-2.30496
																160.598	-10.9623	-9.54307																								160.602	-4.49393	-2.3078
																160.699	-10.956	-9.55139																								160.699	-4.48657	-2.30851
																160.801	-10.9465	-9.55766																								160.801	-4.47782	-2.30489
																160.898	-10.9345	-9.56218																								160.898	-4.46951	-2.29701
																161	-10.9213	-9.56567																								161	-4.46353	-2.28724
																161.098	-10.9081	-9.56913																								161.102	-4.4614	-2.27877
																161.199	-10.8958	-9.57363																								161.199	-4.46389	-2.27392
																161.301	-10.8856	-9.58009																								161.301	-4.47076	-2.27273
																161.398	-10.8784	-9.58906																								161.398	-4.4805	-2.27335
																161.5	-10.8751	-9.60056																								161.5	-4.4908	-2.27308
																161.598	-10.8762	-9.61405																								161.602	-4.49925	-2.26982
																161.699	-10.8818	-9.62857																								161.699	-4.50445	-2.26285
																161.801	-10.8917	-9.64283																								161.801	-4.50663	-2.25262
																161.898	-10.9046	-9.65547																								161.898	-4.50748	-2.24023
																162	-10.919	-9.66521																								162	-4.50927	-2.22692
																162.098	-10.9329	-9.67106																								162.102	-4.51374	-2.21424
																162.199	-10.9443	-9.67238																								162.199	-4.52123	-2.20397
																162.301	-10.9518	-9.669																								162.301	-4.53061	-2.1979
																162.398	-10.9547	-9.66118																								162.398	-4.53991	-2.19713
																162.5	-10.9533	-9.64959																								162.5	-4.54715	-2.20134
																162.598	-10.949	-9.63519																								162.602	-4.55105	-2.20865
																162.699	-10.9438	-9.61913																								162.699	-4.55135	-2.21625
																162.801	-10.9396	-9.60263																								162.801	-4.5486	-2.22149
																162.898	-10.9383	-9.5869																								162.898	-4.54388	-2.223
																163	-10.9406	-9.5731																								163	-4.53823	-2.2209
																163.098	-10.9465	-9.56222																								163.102	-4.5323	-2.21616
																163.199	-10.9552	-9.55502																								163.199	-4.52622	-2.20983
																163.301	-10.9651	-9.55194																								163.301	-4.51963	-2.20259
																163.398	-10.9747	-9.55303																								163.398	-4.512	-2.19473
																163.5	-10.9826	-9.55796																								163.5	-4.50295	-2.18641
																163.598	-10.9877	-9.56599																								163.602	-4.49262	-2.17757
																163.699	-10.9897	-9.57609																								163.699	-4.48177	-2.1679
																163.801	-10.9884	-9.58702																								163.801	-4.47171	-2.15725
																163.898	-10.9841	-9.59747																								163.898	-4.46368	-2.14622
																164	-10.9769	-9.60625																								164	-4.45846	-2.13636
																164.098	-10.9668	-9.61248																								164.102	-4.45619	-2.12944
																164.199	-10.9537	-9.61576																								164.199	-4.45657	-2.12614
																164.301	-10.9374	-9.61622																								164.301	-4.45913	-2.12532
																164.398	-10.9179	-9.61446																								164.398	-4.46323	-2.1244
																164.5	-10.8954	-9.61133																								164.5	-4.46828	-2.12088
																164.598	-10.8709	-9.60772																								164.602	-4.47373	-2.1139
																164.699	-10.8457	-9.60423																								164.699	-4.47909	-2.10469
																164.801	-10.8212	-9.60106																								164.801	-4.48407	-2.0958
																164.898	-10.799	-9.59793																								164.898	-4.48837	-2.08969
																165	-10.7802	-9.59418																								165	-4.49198	-2.08783
																165.098	-10.7656	-9.58901																								165.102	-4.49501	-2.09054
																165.199	-10.7552	-9.58171																								165.199	-4.49777	-2.09738
																165.301	-10.7487	-9.57182																								165.301	-4.50043	-2.1076
																165.398	-10.7452	-9.55931																								165.398	-4.50293	-2.12026
																165.5	-10.7442	-9.54448																								165.5	-4.50512	-2.13412
																165.598	-10.7448	-9.52787																								165.602	-4.50695	-2.14755
																165.699	-10.7467	-9.51015																								165.699	-4.50857	-2.15881
																165.801	-10.75	-9.49196																								165.801	-4.51038	-2.16661
																165.898	-10.7549	-9.47394																								165.898	-4.51279	-2.17067
																166	-10.762	-9.45671																								166	-4.51593	-2.17152
																166.098	-10.7715	-9.44094																								166.102	-4.5194	-2.1699
																166.199	-10.7839	-9.42741																								166.199	-4.52232	-2.1657
																166.301	-10.7989	-9.41688																								166.301	-4.52383	-2.15784
																166.398	-10.8161	-9.4101																								166.398	-4.52368	-2.14472
																166.5	-10.8345	-9.40766																								166.5	-4.52237	-2.12538
																166.598	-10.8529	-9.40991																								166.602	-4.52096	-2.10046
																166.699	-10.8699	-9.41686																								166.699	-4.52037	-2.07258
																166.801	-10.8845	-9.42824																								166.801	-4.5211	-2.04578
																166.898	-10.8958	-9.44347																								166.898	-4.5232	-2.02439
																167	-10.9037	-9.46173																								167	-4.52661	-2.01162
																167.098	-10.9081	-9.48204																								167.102	-4.5313	-2.00863
																167.199	-10.9094	-9.50329																								167.199	-4.53705	-2.01447
																167.301	-10.9083	-9.5243																								167.301	-4.54321	-2.02669
																167.398	-10.9051	-9.54398																								167.398	-4.54865	-2.04218
																167.5	-10.9002	-9.5614																								167.5	-4.55234	-2.05806
																167.598	-10.8938	-9.57597																								167.602	-4.5539	-2.07228
																167.699	-10.8863	-9.58756																								167.699	-4.55362	-2.0839
																167.801	-10.8782	-9.59656																								167.801	-4.55219	-2.09289
																167.898	-10.8699	-9.60385																								167.898	-4.55022	-2.09958
																168	-10.8622	-9.61061																								168	-4.54801	-2.10412
																168.098	-10.8553	-9.61815																								168.102	-4.54554	-2.10636
																168.199	-10.8495	-9.62767																								168.199	-4.54259	-2.10599
																168.301	-10.8446	-9.64005																								168.301	-4.5391	-2.10283
																168.398	-10.8401	-9.65569																								168.398	-4.53551	-2.09694
																168.5	-10.8354	-9.67451																								168.5	-4.53289	-2.08874
																168.598	-10.8299	-9.69588																								168.602	-4.53245	-2.07899
																168.699	-10.8227	-9.71873																								168.699	-4.53479	-2.06894
																168.801	-10.8132	-9.74168																								168.801	-4.5393	-2.06022
																168.898	-10.8014	-9.76317																								168.898	-4.54391	-2.05427
																169	-10.7874	-9.78169																								169	-4.54568	-2.05181
																169.098	-10.772	-9.79588																								169.102	-4.54186	-2.05245
																169.199	-10.757	-9.80478																								169.199	-4.53101	-2.05495
																169.301	-10.7442	-9.80785																								169.301	-4.51371	-2.05773
																169.398	-10.736	-9.80501																								169.398	-4.49228	-2.05935
																169.5	-10.7347	-9.79663																								169.5	-4.4702	-2.05897
																169.598	-10.7416	-9.78338																								169.602	-4.45118	-2.05652
																169.699	-10.7575	-9.76612																								169.699	-4.43821	-2.05278
																169.801	-10.7818	-9.74574																								169.801	-4.43274	-2.04917
																169.898	-10.8127	-9.72312																								169.898	-4.43448	-2.0471
																170	-10.8476	-9.699																								170	-4.44146	-2.04769
																170.098	-10.8833	-9.67406																								170.102	-4.45097	-2.05125
																170.199	-10.9165	-9.64891																								170.199	-4.46062	-2.05712
																170.301	-10.9443	-9.62413																								170.301	-4.46918	-2.06378
																170.398	-10.9647	-9.60029																								170.398	-4.47682	-2.06917
																170.5	-10.9765	-9.57785																								170.5	-4.48461	-2.0713
																170.598	-10.9797	-9.55715																								170.602	-4.49344	-2.06896
																170.699	-10.9752	-9.53835																								170.699	-4.50307	-2.06213
																170.801	-10.9644	-9.52143																								170.801	-4.51214	-2.05203
																170.898	-10.949	-9.50619																								170.898	-4.51893	-2.04059
																171	-10.9308	-9.49238																								171	-4.52223	-2.02974
																171.098	-10.9113	-9.47972																								171.102	-4.52202	-2.02068
																171.199	-10.8919	-9.46794																								171.199	-4.51903	-2.01364
																171.301	-10.8739	-9.4568																								171.301	-4.51415	-2.00809
																171.398	-10.858	-9.44611																								171.398	-4.50798	-2.00336
																171.5	-10.8452	-9.43571																								171.5	-4.5009	-1.99908
																171.598	-10.836	-9.42553																								171.602	-4.49336	-1.99566
																171.699	-10.8309	-9.41564																								171.699	-4.48633	-1.99426
																171.801	-10.8301	-9.40628																								171.801	-4.4811	-1.9964
																171.898	-10.8335	-9.39785																								171.898	-4.47899	-2.00303
																172	-10.8409	-9.39093																								172	-4.48079	-2.01355
																172.098	-10.8518	-9.38615																								172.102	-4.48626	-2.02551
																172.199	-10.8653	-9.38407																								172.199	-4.49393	-2.03525
																172.301	-10.8807	-9.38507																								172.301	-4.5017	-2.03957
																172.398	-10.8965	-9.38927																								172.398	-4.50749	-2.03722
																172.5	-10.9118	-9.39641																								172.5	-4.51012	-2.02962
																172.598	-10.9253	-9.40592																								172.602	-4.50967	-2.02006
																172.699	-10.9363	-9.41703																								172.699	-4.50726	-2.0121
																172.801	-10.9444	-9.4289																								172.801	-4.50463	-2.00804
																172.898	-10.9495	-9.44085																								172.898	-4.50374	-2.00822
																173	-10.9518	-9.45252																								173	-4.50614	-2.01118
																173.098	-10.9517	-9.46402																								173.102	-4.5126	-2.01452
																173.199	-10.9495	-9.47584																								173.199	-4.52255	-2.01595
																173.301	-10.9455	-9.48879																								173.301	-4.53395	-2.01426
																173.398	-10.9401	-9.50372																								173.398	-4.54358	-2.00962
																173.5	-10.933	-9.52131																								173.5	-4.54806	-2.00334
																173.598	-10.9244	-9.54181																								173.602	-4.54515	-1.99704
																173.699	-10.9143	-9.56497																								173.699	-4.53493	-1.99203
																173.801	-10.903	-9.59007																								173.801	-4.52008	-1.98929
																173.898	-10.8911	-9.61602																								173.898	-4.50482	-1.98952
																174	-10.8794	-9.64162																								174	-4.49295	-1.99312
																174.098	-10.8688	-9.66567																								174.102	-4.48635	-1.99995
																174.199	-10.8602	-9.68719																								174.199	-4.48441	-2.00905
																174.301	-10.8536	-9.70546																								174.301	-4.48488	-2.01877
																174.398	-10.8489	-9.72005																								174.398	-4.48516	-2.02743
																174.5	-10.8454	-9.73078																								174.5	-4.48373	-2.03381
																174.598	-10.8422	-9.73767																								174.602	-4.48077	-2.03753
																174.699	-10.8384	-9.74082																								174.699	-4.47796	-2.03863
																174.801	-10.8335	-9.74035																								174.801	-4.4772	-2.0374
																174.898	-10.8275	-9.73626																								174.898	-4.47924	-2.03417
																175	-10.8209	-9.72845																								175	-4.48321	-2.02916
																175.098	-10.8144	-9.71664																								175.102	-4.48715	-2.02254
																175.199	-10.8088	-9.7005																								175.199	-4.48932	-2.01444
																175.301	-10.8049	-9.67981																								175.301	-4.48914	-2.00515
																175.398	-10.8035	-9.65465																								175.398	-4.48728	-1.99539
																175.5	-10.8047	-9.62558																								175.5	-4.48513	-1.98633
																175.598	-10.8087	-9.59369																								175.602	-4.48394	-1.97928
																175.699	-10.8153	-9.56047																								175.699	-4.48408	-1.97518
																175.801	-10.8237	-9.52761																								175.801	-4.48493	-1.9743
																175.898	-10.833	-9.49668																								175.898	-4.48541	-1.97622
																176	-10.8422	-9.4689																								176	-4.48461	-1.98025
																176.098	-10.85	-9.44503																								176.102	-4.48238	-1.9856
																176.199	-10.8555	-9.42544																								176.199	-4.47931	-1.99158
																176.301	-10.8581	-9.41024																								176.301	-4.47635	-1.9976
																176.398	-10.8577	-9.39944																								176.398	-4.47434	-2.00323
																176.5	-10.8548	-9.3931																								176.5	-4.47364	-2.00843
																176.598	-10.85	-9.39134																								176.602	-4.4741	-2.01339
																176.699	-10.8442	-9.39427																								176.699	-4.47517	-2.01833
																176.801	-10.8382	-9.40189																								176.801	-4.47646	-2.02292
																176.898	-10.8329	-9.4139																								176.898	-4.47782	-2.02613
																177	-10.8289	-9.42968																								177	-4.4795	-2.02672
																177.098	-10.8266	-9.44825																								177.102	-4.48177	-2.02392
																177.199	-10.8263	-9.46838																								177.199	-4.48438	-2.0177
																177.301	-10.828	-9.48868																								177.301	-4.48635	-2.0087
																177.398	-10.8316	-9.5078																								177.398	-4.48624	-1.99801
																177.5	-10.8365	-9.52454																								177.5	-4.48271	-1.98712
																177.598	-10.8419	-9.53804																								177.602	-4.47512	-1.9779
																177.699	-10.8472	-9.54777																								177.699	-4.46374	-1.97208
																177.801	-10.8514	-9.55364																								177.801	-4.44972	-1.97037
																177.898	-10.8539	-9.55607																								177.898	-4.43465	-1.97204
																178	-10.8545	-9.55592																								178	-4.42046	-1.97539
																178.098	-10.8528	-9.5545																								178.102	-4.40907	-1.97913
																178.199	-10.8488	-9.55337																								178.199	-4.40196	-1.98325
																178.301	-10.8426	-9.55411																								178.301	-4.39995	-1.98901
																178.398	-10.8342	-9.55793																								178.398	-4.40285	-1.99788
																178.5	-10.8236	-9.56543																								178.5	-4.4097	-2.01061
																178.598	-10.8113	-9.57638																								178.602	-4.41907	-2.02676
																178.699	-10.7977	-9.58973																								178.699	-4.42965	-2.04471
																178.801	-10.7837	-9.60377																								178.801	-4.44045	-2.06199
																178.898	-10.7706	-9.61654																								178.898	-4.45077	-2.07615
																179	-10.76	-9.62624																								179	-4.46006	-2.08549
																179.098	-10.7536	-9.63161																								179.102	-4.46772	-2.08942
																179.199	-10.7532	-9.63225																								179.199	-4.47345	-2.08813
																179.301	-10.76	-9.62868																								179.301	-4.47732	-2.08211
																179.398	-10.7747	-9.62219																								179.398	-4.47996	-2.07191
																179.5	-10.7975	-9.61465																								179.5	-4.48238	-2.05822
																179.598	-10.8275	-9.60802																								179.602	-4.48535	-2.0418
																179.699	-10.8632	-9.60403																								179.699	-4.48894	-2.02338
																179.801	-10.9024	-9.60388																								179.801	-4.4923	-2.00351
																179.898	-10.9424	-9.60801																								179.898	-4.49398	-1.98268
																180	-10.9804	-9.61605																								180	-4.49255	-1.96164
																180.098	-11.0137	-9.62697																								180.102	-4.48748	-1.94155
																180.199	-11.0401	-9.63924																								180.199	-4.47941	-1.92398
																180.301	-11.0579	-9.65116																								180.301	-4.46977	-1.91067
																180.398	-11.0664	-9.66122																								180.398	-4.46012	-1.90304
																180.5	-11.0656	-9.66836																								180.5	-4.45164	-1.90173
																180.598	-11.0566	-9.67221																								180.602	-4.44502	-1.90624
																180.699	-11.041	-9.67308																								180.699	-4.44043	-1.91495
																180.801	-11.0207	-9.67179																								180.801	-4.43777	-1.92579
																180.898	-10.9973	-9.66935																								180.898	-4.43649	-1.93712
																181	-10.9727	-9.66658																								181	-4.43585	-1.94836
																181.098	-10.948	-9.66387																								181.102	-4.43531	-1.95983
																181.199	-10.9241	-9.661																								181.199	-4.43461	-1.97217
																181.301	-10.9018	-9.65722																								181.301	-4.43406	-1.98572
																181.398	-10.8815	-9.65144																								181.398	-4.43418	-2.00039
																181.5	-10.8636	-9.64264																								181.5	-4.43531	-2.01566
																181.598	-10.8483	-9.63015																								181.602	-4.43737	-2.03055
																181.699	-10.836	-9.61396																								181.699	-4.43982	-2.04336
																181.801	-10.8272	-9.59489																								181.801	-4.44204	-2.05179
																181.898	-10.8224	-9.5744																								181.898	-4.44358	-2.05353
																182	-10.8223	-9.55438																								182	-4.44442	-2.04734
																182.098	-10.8272	-9.53664																								182.102	-4.44493	-2.03373
																182.199	-10.8373	-9.52254																								182.199	-4.44611	-2.01487
																182.301	-10.8524	-9.51263																								182.301	-4.44884	-1.99377
																182.398	-10.8719	-9.50663																								182.398	-4.45354	-1.97323
																182.5	-10.895	-9.50356																								182.5	-4.45969	-1.95521
																182.598	-10.9204	-9.50215																								182.602	-4.46619	-1.94071
																182.699	-10.9466	-9.50118																								182.699	-4.47196	-1.92996
																182.801	-10.9722	-9.49985																								182.801	-4.47648	-1.92269
																182.898	-10.9959	-9.49783																								182.898	-4.47998	-1.91813
																183	-11.0163	-9.49517																								183	-4.48323	-1.91539
																183.098	-11.0328	-9.49211																								183.102	-4.48691	-1.91391
																183.199	-11.0449	-9.48878																								183.199	-4.4911	-1.91397
																183.301	-11.0528	-9.48518																								183.301	-4.49511	-1.91683
																183.398	-11.0566	-9.48117																								183.398	-4.4981	-1.92391
																183.5	-11.0568	-9.47676																								183.5	-4.49974	-1.93574
																183.598	-11.0538	-9.47225																								183.602	-4.50048	-1.95137
																183.699	-11.0477	-9.46844																								183.699	-4.50133	-1.9688
																183.801	-11.0387	-9.46656																								183.801	-4.50304	-1.9858
																183.898	-11.0269	-9.46802																								183.898	-4.50555	-2.00059
																184	-11.0126	-9.47407																								184	-4.50777	-2.01206
																184.098	-10.9959	-9.48548																								184.102	-4.50813	-2.01981
																184.199	-10.9771	-9.50219																								184.199	-4.50526	-2.02408
																184.301	-10.9562	-9.52332																								184.301	-4.49893	-2.02553
																184.398	-10.9333	-9.54725																								184.398	-4.49007	-2.02481
																184.5	-10.9084	-9.57192																								184.5	-4.48058	-2.02249
																184.598	-10.8817	-9.59523																								184.602	-4.47258	-2.01929
																184.699	-10.8536	-9.61544																								184.699	-4.46783	-2.01646
																184.801	-10.825	-9.63144																								184.801	-4.46729	-2.01543
																184.898	-10.797	-9.64287																								184.898	-4.47095	-2.01717
																185	-10.7707	-9.65006																								185	-4.47808	-2.02135
																185.098	-10.7473	-9.65384																								185.102	-4.48747	-2.02621
																185.199	-10.7279	-9.65519																								185.199	-4.49798	-2.02944
																185.301	-10.713	-9.65499																								185.301	-4.50853	-2.02894
																185.398	-10.7026	-9.65376																								185.398	-4.518	-2.02345
																185.5	-10.6965	-9.65162																								185.5	-4.52531	-2.01289
																185.598	-10.6941	-9.64831																								185.602	-4.52952	-1.99843
																185.699	-10.6949	-9.64341																								185.699	-4.53	-1.98224
																185.801	-10.6984	-9.63658																								185.801	-4.52684	-1.96685
																185.898	-10.7044	-9.62775																								185.898	-4.52063	-1.95442
																186	-10.7131	-9.61727																								186	-4.51232	-1.94618
																186.098	-10.7245	-9.60587																								186.102	-4.50309	-1.94231
																186.199	-10.7385	-9.59448																								186.199	-4.49431	-1.94223
																186.301	-10.7548	-9.58406																								186.301	-4.48728	-1.94494
																186.398	-10.7725	-9.57526																								186.398	-4.48305	-1.94935
																186.5	-10.7904	-9.56837																								186.5	-4.48218	-1.95459
																186.598	-10.8073	-9.5632																								186.602	-4.48459	-1.96013
																186.699	-10.8218	-9.55927																								186.699	-4.48969	-1.96547
																186.801	-10.8333	-9.55596																								186.801	-4.49643	-1.96978
																186.898	-10.8413	-9.5527																								186.898	-4.50356	-1.97205
																187	-10.8458	-9.54914																								187	-4.5099	-1.97184
																187.098	-10.8472	-9.54519																								187.102	-4.51494	-1.97038
																187.199	-10.8463	-9.54101																								187.199	-4.51889	-1.97049
																187.301	-10.8439	-9.53688																								187.301	-4.52237	-1.97518
																187.398	-10.8406	-9.5332																								187.398	-4.52588	-1.98605
																187.5	-10.8371	-9.53042																								187.5	-4.52949	-2.00248
																187.598	-10.8338	-9.52902																								187.602	-4.53316	-2.02226
																187.699	-10.831	-9.52951																								187.699	-4.53714	-2.04308
																187.801	-10.829	-9.53244																								187.801	-4.54168	-2.06393
																187.898	-10.828	-9.53825																								187.898	-4.54652	-2.08554
																188	-10.8285	-9.54715																								188	-4.55026	-2.10972
																188.098	-10.831	-9.55882																								188.102	-4.55055	-2.13812
																188.199	-10.8363	-9.57236																								188.199	-4.54489	-2.17131
																188.301	-10.8448	-9.58618																								188.301	-4.53194	-2.20859
																188.398	-10.8564	-9.59824																								188.398	-4.51231	-2.24879
																188.5	-10.8706	-9.6064																								188.5	-4.48864	-2.29094
																188.598	-10.886	-9.60884																								188.602	-4.46473	-2.33425
																188.699	-10.901	-9.60455																								188.699	-4.44395	-2.37771
																188.801	-10.9137	-9.59351																								188.801	-4.42824	-2.41986
																188.898	-10.9227	-9.57674																								188.898	-4.41779	-2.45906
																189	-10.927	-9.55611																								189	-4.41176	-2.49406
																189.098	-10.9265	-9.53397																								189.102	-4.40906	-2.52416
																189.199	-10.9219	-9.51277																								189.199	-4.40904	-2.54944
																189.301	-10.9145	-9.49469																								189.301	-4.41155	-2.57066
																189.398	-10.9058	-9.48135																								189.398	-4.41676	-2.58916
																189.5	-10.8974	-9.47367																								189.5	-4.42475	-2.60614
																189.598	-10.8905	-9.47178																								189.602	-4.4352	-2.62197
																189.699	-10.8854	-9.47513																								189.699	-4.44737	-2.63623
																189.801	-10.882	-9.4826																								189.801	-4.46028	-2.6484
																189.898	-10.8796	-9.49282																								189.898	-4.47304	-2.6589
																190	-10.877	-9.50441																								190	-4.4851	-2.66902
																190.098	-10.8733	-9.51632																								190.102	-4.49623	-2.68003
																190.199	-10.8679	-9.52805																								190.199	-4.50642	-2.69244
																190.301	-10.8609	-9.53973																								190.301	-4.51554	-2.70571
																190.398	-10.8528	-9.552																								190.398	-4.52315	-2.71875
																190.5	-10.8446	-9.56571																								190.5	-4.52825	-2.73044
																190.598	-10.8374	-9.58154																								190.602	-4.52971	-2.74002
																190.699	-10.8318	-9.59958																								190.699	-4.52652	-2.74721
																190.801	-10.8279	-9.61917																								190.801	-4.51857	-2.75233
																190.898	-10.8251	-9.63889																								190.898	-4.50695	-2.75621
																191	-10.8221	-9.65687																								191	-4.49401	-2.75962
																191.098	-10.8177	-9.67121																								191.102	-4.48263	-2.76281
																191.199	-10.8104	-9.68043																								191.199	-4.47518	-2.76524
																191.301	-10.7993	-9.68378																								191.301	-4.4728	-2.76591
																191.398	-10.7841	-9.6813																								191.398	-4.47508	-2.76401
																191.5	-10.7653	-9.67377																								191.5	-4.48038	-2.75948
																191.598	-10.7442	-9.66247																								191.602	-4.48643	-2.75317
																191.699	-10.7224	-9.64895																								191.699	-4.49106	-2.74671
																191.801	-10.7016	-9.63489																								191.801	-4.4929	-2.74197
																191.898	-10.6833	-9.6219																								191.898	-4.49155	-2.74041
																192	-10.6682	-9.61148																								192	-4.48748	-2.74254
																192.098	-10.6566	-9.60479																								192.102	-4.48173	-2.74789
																192.199	-10.6483	-9.60252																								192.199	-4.47574	-2.75536
																192.301	-10.6432	-9.60475																								192.301	-4.47097	-2.76348
																192.398	-10.6413	-9.61093																								192.398	-4.46835	-2.77047
																192.5	-10.6428	-9.61988																								192.5	-4.46808	-2.77457
																192.598	-10.6485	-9.63007																								192.602	-4.4695	-2.77439
																192.699	-10.6591	-9.63984																								192.699	-4.47161	-2.76922
																192.801	-10.6752	-9.64762																								192.801	-4.47346	-2.75923
																192.898	-10.6968	-9.65222																								192.898	-4.47441	-2.74532
																193	-10.7237	-9.65296																								193	-4.4744	-2.72882
																193.098	-10.7548	-9.64973																								193.102	-4.47396	-2.7113
																193.199	-10.789	-9.64301																								193.199	-4.47418	-2.6943
																193.301	-10.8246	-9.63376																								193.301	-4.47643	-2.67896
																193.398	-10.86	-9.62325																								193.398	-4.48181	-2.66624
																193.5	-10.8936	-9.61279																								193.5	-4.49052	-2.65727
																193.598	-10.924	-9.60349																								193.602	-4.50158	-2.65384
																193.699	-10.9501	-9.59607																								193.699	-4.51309	-2.658
																193.801	-10.9713	-9.59081																								193.801	-4.52274	-2.67095
																193.898	-10.9872	-9.58759																								193.898	-4.52886	-2.6915
																194	-10.9981	-9.58606																								194	-4.53098	-2.71577
																194.098	-11.0047	-9.58583																								194.102	-4.52981	-2.73832
																194.199	-11.008	-9.58666																								194.199	-4.52662	-2.75434
																194.301	-11.009	-9.58853																								194.301	-4.52265	-2.76128
																194.398	-11.0087	-9.59171																								194.398	-4.51863	-2.75942
																194.5	-11.0078	-9.59666																								194.5	-4.51446	-2.75107
																194.598	-11.0062	-9.60387																								194.602	-4.50936	-2.73936
																194.699	-11.0039	-9.61374																								194.699	-4.50209	-2.72691
																194.801	-11.0002	-9.62636																								194.801	-4.4919	-2.71507
																194.898	-10.9944	-9.64139																								194.898	-4.47933	-2.70389
																195	-10.986	-9.65804																								195	-4.46648	-2.69283
																195.098	-10.9748	-9.67519																								195.102	-4.45647	-2.68166
																195.199	-10.9607	-9.69156																								195.199	-4.45217	-2.67077
																195.301	-10.9444	-9.70597																								195.301	-4.45518	-2.66094
																195.398	-10.9264	-9.71753																								195.398	-4.46509	-2.65266
																195.5	-10.9076	-9.72585																								195.5	-4.47978	-2.6459
																195.598	-10.889	-9.73101																								195.602	-4.49581	-2.64029
																195.699	-10.8713	-9.73349																								195.699	-4.50929	-2.63525
																195.801	-10.8552	-9.73397																								195.801	-4.51709	-2.62997
																195.898	-10.8413	-9.73317																								195.898	-4.51785	-2.62339
																196	-10.8298	-9.73167																								196	-4.51241	-2.61463
																196.098	-10.8208	-9.72993																								196.102	-4.50343	-2.6035
																196.199	-10.814	-9.72825																								196.199	-4.4943	-2.59095
																196.301	-10.8089	-9.72681																								196.301	-4.48805	-2.57874
																196.398	-10.8045	-9.72573																								196.398	-4.48649	-2.56872
																196.5	-10.8	-9.725																								196.5	-4.48969	-2.56229
																196.598	-10.7949	-9.72447																								196.602	-4.49597	-2.56015
																196.699	-10.7889	-9.7238																								196.699	-4.50257	-2.56246
																196.801	-10.7824	-9.72251																								196.801	-4.50663	-2.56888
																196.898	-10.7761	-9.72002																								196.898	-4.50646	-2.57856
																197	-10.7708	-9.71574																								197	-4.50185	-2.59002
																197.098	-10.7674	-9.70915																								197.102	-4.49393	-2.60116
																197.199	-10.7663	-9.69988																								197.199	-4.48429	-2.60977
																197.301	-10.7676	-9.68777																								197.301	-4.47432	-2.61425
																197.398	-10.7711	-9.67304																								197.398	-4.46501	-2.61419
																197.5	-10.7761	-9.65629																								197.5	-4.45689	-2.61043
																197.598	-10.7823	-9.63856																								197.602	-4.45034	-2.60486
																197.699	-10.7892	-9.62124																								197.699	-4.44556	-2.59982
																197.801	-10.7962	-9.60584																								197.801	-4.44241	-2.59758
																197.898	-10.8033	-9.59364																								197.898	-4.44043	-2.59976
																198	-10.8106	-9.58541																								198	-4.43881	-2.60648
																198.098	-10.8185	-9.58115																								198.102	-4.43699	-2.616
																198.199	-10.8274	-9.58007																								198.199	-4.43508	-2.62511
																198.301	-10.8378	-9.58068																								198.301	-4.43392	-2.63033
																198.398	-10.8499	-9.58111																								198.398	-4.43473	-2.62939
																198.5	-10.8636	-9.57944																								198.5	-4.43854	-2.62209
																198.598	-10.878	-9.57415																								198.602	-4.44539	-2.61007
																198.699	-10.8923	-9.56447																								198.699	-4.45431	-2.5958
																198.801	-10.9052	-9.55059																								198.801	-4.46392	-2.58146
																198.898	-10.9155	-9.53371																								198.898	-4.47344	-2.56814
																199	-10.9225	-9.51586																								199	-4.48328	-2.55565
																199.098	-10.9258	-9.49954																								199.102	-4.49442	-2.54302
																199.199	-10.9253	-9.48727																								199.199	-4.50725	-2.52925
																199.301	-10.9213	-9.48112																								199.301	-4.52057	-2.51413
																199.398	-10.9142	-9.48229																								199.398	-4.53195	-2.49862
																199.5	-10.9041	-9.49087																								199.5	-4.53878	-2.48438
																199.598	-10.8913	-9.50585																								199.602	-4.53948	-2.47302
																199.699	-10.876	-9.52525																								199.699	-4.53409	-2.46542
[truncated: 8,015 more rows]
[truncated: 1 more columns]

## Sheet: Supplementary6
Supplementary 6A			Supplementary 6B			Supplementary 6C			Supplementary 6D			Supplementary 6E			Supplementary 6F			Supplementary 6G			Supplementary 6H			Supplementary 6I			Supplementary 6J
eEJC Rise Time (ms)			eEJC Rise Decay (ms)			mEJC Rise Time (ms)			mEJC Rise Decay (ms)			mEJC Charge (pC)			eEJC Rise Time (ms)			eEJC Rise Decay (ms)			mEJC Rise Time (ms)			mEJC Rise Decay (ms)			mEJC Charge (pC)
w1118	blobbyNull		w1118	blobbyNull		w1118	blobbyNull		w1118	blobbyNull		w1118	blobbyNull		blobby-STOP-ALFA	ok6>KDR;blobby-ALFA					blobby-STOP-ALFA	ok6>KDR;blobby-ALFA		blobby-STOP-ALFA	ok6>KDR;blobby-ALFA		blobby-STOP-ALFA	ok6>KDR;blobby-ALFA
1.1555	1.3655		4.0966	6.1975		1.64721	1.51168		5.54348	8.73811		-7.3106	-4.74281		1.4706	1.4706		5.9874	5.5672		2.25288	2.12235		7.63875	6.90716		-4.13941	-4.59212
0.9454	1.3655		4.4118	6.9328		1.07808	1.86155		5.35315	9.5765		-7.50444	-5.12213		1.2605	1.1555		6.0924	5.3571		2.34571	2.35405		7.87356	7.3414		-3.70851	-3.66623
0.9454	1.4706		4.3067	4.937		1.37378	2.15479		5.42284	7.24485		-6.17024	-7.65661		1.2605	1.1555		6.3025	5.2521		2.15658	2.30815		6.9066	7.18676		-4.7959	-3.28464
0.8403	1.7857		3.7815	5.7773		1.34559	1.86779		6.34719	6.14563		-5.60433	-5.22947		1.2605	1.0504		5.2521	5.2521		2.0616	2.11878		7.84907	6.62642		-4.40893	-3.12947
0.9454	1.2605		4.3067	3.5714		1.01475	1.5257		7.34793	6.57984		-5.06934	-2.8216		1.1555	1.0504		4.4118	5.8824		1.93352	2.07777		7.03732	7.30845		-4.21573	-4.93726
1.2605	1.7857		3.3613	3.7815		1.16148	1.50036		6.2239	6.85129		-4.07249	-3.34614		1.0504	1.0504		4.2017	5.3571		1.86892	2.22572			7.89228		-4.01335	-4.00587
0.9454	1.2605		4.937	5.4622		1.75881	1.88501		6.47645	8.29856		-5.91949	-5.6712		1.3655	1.1555		4.5168	5.6723		1.91087	1.90971					-4.34274	-3.14788
0.9454	1.4706		3.5714	4.2017		1.55007	1.69435		6.35974	7.077		-6.65326	-3.41144		1.3655	1.2605		4.7269	4.7269		1.84793						-3.84299
0.9454	1.3655		3.6765	5.8824		1.22939	2.3243		5.76183	6.72128		-2.66075	-7.74381		0.9454	0.9454		3.6765	4.4118		1.91824						-3.79715
1.3655	1.4706		3.1513	5.042		1.19692	1.8586		5.56597	7.06108		-2.81875	-8.48074		0.9454	0.9454		4.8319
1.2605	1.3655		6.3025	4.8319		1.63452	1.71252		6.05987	7.99857		-7.06609	-7.34846
			4.937	4.2017		1.90907	1.67691		7.62289	7.5147		-8.07049	-5.30779

[truncated: 3 more sheets: Supplementary7, Figure7, Figure8]
